# Supplementary material for: Genetic risk variants for metabolic traits in Arab populations
Source: Sci Rep. 2017 Jan 20;7:40988. doi: 10.1038/srep40988 (PMC5247683; doi:10.1038/srep40988)
Supplement: Supplementary Dataset 1 [file srep40988-s2.xls]

## Sheet: Sheet1
Supplementary Data 2. Extract from EBI GWAS Catalog on phenotype associations relating to the metabolic-trait-related SNPs identified in our study. Rows that correspond to the specific metabolic traits identified as associated with SNPs in our study are highlighted in yellow. Rows that correspond to metabolic traits related to the ones identified as associated with SNPs in our study are highlight…
SNP	Pos (hg19)	Alleles	Trait	Study	PMID	Year of Publication	Ancestry	Source	Effect Allele	Association Alleles	EAF	MAF	Beta	SE	P	Direction	P Het	N	N Cases	N Controls	N Studies	Unit	TraitAssociatedInOurStudy
rs17117722	chr14:22908251	A/T	log(Adiponectin)	ADIPOGen	22479202	2012	European	ADIPOGen	A	A/T	NA	0.0833	0.009579	0.01037	0.3703	+	NA	29327	0	29327	18	ug/ml
rs17117722	chr14:22908251	A/T	Statin response difference HDL	Barber M	20339536	2010	European	Barber M	A	A/T	NA	0.0463	NA	NA	0.7438	NA	NA	3932	0	3932	3	IVNT
rs17117722	chr14:22908251	A/T	Statin response difference LDL	Barber M	20339536	2010	European	Barber M	A	A/T	NA	0.0463	NA	NA	0.6693	NA	NA	3932	0	3932	3	IVNT
rs17117722	chr14:22908251	A/T	Statin response difference total cholesterol	Barber M	20339536	2010	European	Barber M	A	A/T	NA	0.0463	NA	NA	0.8731	NA	NA	3932	0	3932	3	IVNT
rs17117722	chr14:22908251	A/T	Statin response difference triglycerides	Barber M	20339536	2010	European	Barber M	A	A/T	NA	0.0463	NA	NA	0.453	NA	NA	3932	0	3932	3	IVNT
rs17117722	chr14:22908251	A/T	Coronary artery disease	CARDIoGRAM	21378990	2011	European	CARDIoGRAM	A	A/T	0.0782	0.0782	0.01325	0.03347	0.6923	+	0.539549	79575	19726	59849	14	log(OR)
rs17117722	chr14:22908251	A/T	Coronary artery disease	CARDIoGRAMplusC4D	23202125	2013	Mixed	CARDIoGRAMplusC4D	A	A/T	0.0582	0.0582	0.004116	0.02175	0.8499	+	0.72	194427	63746	130681	48	log(OR)
rs17117722	chr14:22908251	A/T	Coronary artery disease	CARDIoGRAMplusC4D	26343387	2015	Mixed	CARDIoGRAMplusC4D	A	A/T	0.0499	0.0499	0.0185	0.02355	0.432	+	0.310801	184305	60801	123504	48	log(OR)
rs17117722	chr14:22908251	A/T	Myocardial infarction	CARDIoGRAMplusC4D	26343387	2015	Mixed	CARDIoGRAMplusC4D	A	A/T	0.0513	0.0513	0.03696	0.02632	0.1604	+	0.764253	167181	43677	123504	48	log(OR)
rs17117722	chr14:22908251	A/T	Aortic valve calcification	CHARGE	23388002	2013	Mixed	CHARGE	A	A/T	NA	0.0499	NA	NA	0.3381	NA	NA	6942	2245	4697	3	log(OR)
rs17117722	chr14:22908251	A/T	Mitral annular calcification	CHARGE	23388002	2013	Mixed	CHARGE	A	A/T	NA	0.0462	NA	NA	0.954	NA	NA	3795	568	3227	2	log(OR)
rs17117722	chr14:22908251	A/T	Chronic kidney disease	CKD-Gen	20383146	2010	European	CKD-Gen	A	A/T	0.083	0.083	NA	NA	0.88	+	NA	62237	5783	56454	19	log(OR)
rs17117722	chr14:22908251	A/T	log(eGFR creatinine)	CKD-Gen	20383146	2010	European	CKD-Gen	A	A/T	0.083	0.083	NA	NA	0.55	+	NA	67093	0	67093	20	ml/min/1.73m2
rs17117722	chr14:22908251	A/T	log(eGFR creatinine)	CKD-Gen	26831199	2016	African	CKD-Gen	A	A/T	0.444	0.444	-0.0031	0.0042	0.46	-	NA	15461	0	15461	12	ml/min/1.73m2
rs17117722	chr14:22908251	A/T	log(eGFR creatinine in diabetics)	CKD-Gen	26831199	2016	European	CKD-Gen	A	A/T	0.085	0.085	-0.016	0.0084	0.057	-	NA	11479	0	11479	39	ml/min/1.73m2
rs17117722	chr14:22908251	A/T	log(eGFR cystatin C)	CKD-Gen	20383146	2010	European	CKD-Gen	A	A/T	0.083	0.083	NA	NA	0.13	-	NA	20957	0	20957	8	ml/min/1.73m2
rs17117722	chr14:22908251	A/T	log(Urinary albumin creatinine ratio)	CKD-Gen	21355061	2011	European	CKD-Gen	A	A/T	0.083	0.083	NA	NA	0.032	+	NA	31580	0	31580	12	mg/g
rs17117722	chr14:22908251	A/T	log(Urinary albumin creatinine ratio in diabetics)	CKD-Gen	26631737	2016	European	CKD-Gen	A	A/T	0.085	0.085	0.1	0.067	0.12	+	NA	5825	0	5825	20	mg/g
rs17117722	chr14:22908251	A/T	Microalbuminuria	CKD-Gen	21355061	2011	European	CKD-Gen	A	A/T	0.083	0.083	NA	NA	0.71	+	NA	30482	3696	26786	12	log(OR)
rs17117722	chr14:22908251	A/T	Type II diabetes	DIAGRAM	24509480	2014	Mixed	DIAGRAM	A	A/T	NA	NA	0	0.04325	0.91	+	NA	110452	26488	83964	4	log(OR)
rs17117722	chr14:22908251	A/T	Atopic dermatitis	EAGLE	26482879	2015	Mixed	EAGLE	A	A/T	0.0506	0.0506	0.007797	0.04139	0.8506	+	0.551539	103066	18900	84166	22	log(OR)
rs17117722	chr14:22908251	A/T	Birthweight	EGGC	23202124	2013	European	EGGC	A	A/T	NA	NA	0.0036	0.019	0.85	+	NA	26836	0	26836	18	Z-score
rs17117722	chr14:22908251	A/T	Childhood BMI	EGGC	26604143	2016	European	EGGC	A	A/T	NA	NA	0.009	0.018	0.6182	+	NA	35661	0	35661	20	SDS
rs17117722	chr14:22908251	A/T	Childhood obesity	EGGC	22484627	2012	European	EGGC	A	A/T	NA	NA	0.0105	0.0605	0.8622	+	NA	13848	5530	8318	14	log(OR)
rs17117722	chr14:22908251	A/T	Height SDS for females aged 10 years and males aged 12 years	EGGC	23449627	2013	European	EGGC	A	A/T	NA	NA	-0.03501	0.02833	0.2269	-	NA	13960	0	13960	9	SDS
rs17117722	chr14:22908251	A/T	Height SDS for females aged 10 years	EGGC	23449627	2013	European	EGGC	A	A/T	NA	NA	0.004221	0.04169	0.9203	+	NA	6974	0	6974	8	SDS
rs17117722	chr14:22908251	A/T	Height SDS for males aged 12 years	EGGC	23449627	2013	European	EGGC	A	A/T	NA	NA	-0.06866	0.03861	0.07828	-	NA	6986	0	6986	7	SDS
rs17117722	chr14:22908251	A/T	Infant head circumference	EGGC	22504419	2012	European	EGGC	A	A/T	0.0496	0.0496	-0.0266	0.0327	0.4152	-	NA	10757	0	10757	7	Z-score
rs17117722	chr14:22908251	A/T	Standardized difference in height between age 14 years and adult	EGGC	23449627	2013	European	EGGC	A	A/T	NA	NA	0.08933	0.05252	0.4767	+	NA	4282	0	4282	5	SDS
rs17117722	chr14:22908251	A/T	Standardized difference in height between age 14 years and adult in females	EGGC	23449627	2013	European	EGGC	A	A/T	NA	NA	-0.03175	0.05005	0.5259	-	NA	4946	0	4946	5	SDS
rs17117722	chr14:22908251	A/T	Standardized difference in height between age 14 years and adult in males	EGGC	23449627	2013	European	EGGC	A	A/T	NA	NA	0.08933	0.05252	0.08943	+	NA	4282	0	4282	4	SDS
rs17117722	chr14:22908251	A/T	Standardized difference in height between age 8 years and adult	EGGC	23449627	2013	European	EGGC	A	A/T	NA	NA	-0.0279	0.03169	0.3851	-	NA	10799	0	10799	6	SDS
rs17117722	chr14:22908251	A/T	Standardized difference in height between age 8 years and adult in females	EGGC	23449627	2013	European	EGGC	A	A/T	NA	NA	-0.05379	0.04357	0.2202	-	NA	5756	0	5756	6	SDS
rs17117722	chr14:22908251	A/T	Standardized difference in height between age 8 years and adult in males	EGGC	23449627	2013	European	EGGC	A	A/T	NA	NA	0.001163	0.04617	0.9799	+	NA	5043	0	5043	5	SDS
rs17117722	chr14:22908251	A/T	Tanner stage	EGGC	24770850	2014	European	EGGC	A	A/T	NA	NA	-0.059	0.02993	0.05021	-	NA	9914	0	9914	7	NA
rs17117722	chr14:22908251	A/T	Tanner stage females	EGGC	24770850	2014	European	EGGC	A	A/T	NA	NA	-0.0614	0.02993	0.09489	-	NA	6145	0	6145	6	NA
rs17117722	chr14:22908251	A/T	Tanner stage males	EGGC	24770850	2014	European	EGGC	A	A/T	NA	NA	-0.05418	0.02993	0.297	-	NA	3769	0	3769	4	NA
rs17117722	chr14:22908251	A/T	Age-related macular degeneration	Fritsche L	23455636	2013	Mixed	Fritsche L	A	A/T	NA	NA	NA	NA	0.1596	-	NA	54998	6711	48287	15	log(OR)
rs17117722	chr14:22908251	A/T	Geographic atrophy	Fritsche L	23455636	2013	Mixed	Fritsche L	A	A/T	NA	NA	NA	NA	0.2274	-	NA	48434	1925	46509	15	log(OR)
rs17117722	chr14:22908251	A/T	Neovascularization	Fritsche L	23455636	2013	Mixed	Fritsche L	A	A/T	NA	NA	NA	NA	0.09259	-	NA	50486	3560	46926	15	log(OR)
rs17117722	chr14:22908251	A/T	Agreeableness	GPC	21173776	2010	European	GPC	A	A/T	NA	0.083	-0.121	0.1444	0.4022	-	NA	17375	0	17375	10	NA
rs17117722	chr14:22908251	A/T	Conscientiousness	GPC	21173776	2010	European	GPC	A	A/T	NA	0.083	-0.1991	0.1738	0.2519	-	NA	17375	0	17375	10	NA
rs17117722	chr14:22908251	A/T	Extraversion	GPC	21173776	2010	European	GPC	A	A/T	NA	0.083	-0.0112	0.1786	0.9501	-	NA	17375	0	17375	10	NA
rs17117722	chr14:22908251	A/T	Extraversion	GPC	26362575	2016	European	GPC	A	A/T	NA	0.05	-0.0234	0.0139	0.09359	-	NA	63030	0	63030	29	NA
rs17117722	chr14:22908251	A/T	Neuroticism	GPC	21173776	2010	European	GPC	A	A/T	NA	0.083	-0.1308	0.2233	0.558	-	NA	17375	0	17375	10	NA
rs17117722	chr14:22908251	A/T	Neuroticism	GPC	25993607	2015	European	GPC	A	A/T	NA	0.05	0.0024	0.0138	0.8618	+	NA	63661	0	63661	29	NA
rs17117722	chr14:22908251	A/T	Openness	GPC	21173776	2010	European	GPC	A	A/T	NA	0.083	0.0605	0.1663	0.7161	+	NA	17375	0	17375	10	NA
rs17117722	chr14:22908251	A/T	Femoral neck bone mineral density	GEFOS	22504420	2012	Mixed	GEFOS	A	A/T	0.0833	0.0833	NA	NA	0.8583	-	NA	32961	0	32961	17	g/cm2
rs17117722	chr14:22908251	A/T	Femoral neck bone mineral density in females	GEFOS	22504420	2012	Mixed	GEFOS	A	A/T	0.0833	0.0833	NA	NA	0.9291	+	NA	23007	0	23007	16	g/cm2
rs17117722	chr14:22908251	A/T	Femoral neck bone mineral density in males	GEFOS	22504420	2012	Mixed	GEFOS	A	A/T	0.0833	0.0833	NA	NA	0.6821	+	NA	9954	0	9954	13	g/cm2
rs17117722	chr14:22908251	A/T	Femoral neck mineral density	GEFOS	26367794	2015	European	GEFOS	A	A/T	0.0753	0.0753	0.00706	0.01726	0.6891	+	0.899672	32735	0	32735	14	Z-score
rs17117722	chr14:22908251	A/T	Forearm bone mineral density	GEFOS	26367794	2015	European	GEFOS	A	A/T	0.0753	0.0753	-0.008248	0.03488	0.8166	-	0.866091	8143	0	8143	5	Z-score
rs17117722	chr14:22908251	A/T	Lumbar spine bone mineral density	GEFOS	22504420	2012	Mixed	GEFOS	A	A/T	0.0833	0.0833	NA	NA	0.3718	+	NA	31800	0	31800	16	g/cm2
rs17117722	chr14:22908251	A/T	Lumbar spine bone mineral density in females	GEFOS	22504420	2012	Mixed	GEFOS	A	A/T	0.0833	0.0833	NA	NA	0.9202	+	NA	21720	0	21720	13	g/cm2
rs17117722	chr14:22908251	A/T	Lumbar spine bone mineral density in males	GEFOS	22504420	2012	Mixed	GEFOS	A	A/T	0.0833	0.0833	NA	NA	0.2411	+	NA	10080	0	10080	12	g/cm2
rs17117722	chr14:22908251	A/T	Lumber spine bone mineral density	GEFOS	26367794	2015	European	GEFOS	A	A/T	0.0753	0.0753	0.00064	0.0201	0.9752	+	0.685337	28498	0	28498	12	Z-score
rs17117722	chr14:22908251	A/T	BMI	GIANT	23754948	2013	European	GIANT	A	A/T	0.0833	0.0833	0.031	0.01061	0.00347	+	NA	125495	0	125495	46	IVNT
rs17117722	chr14:22908251	A/T	BMI	GIANT	25673413	2015	European	GIANT	A	A/T	0.0833	0.0833	0.0193	0.0073	0.008237	+	NA	320527	0	320527	114	IVNT
rs17117722	chr14:22908251	A/T	BMI	GIANT	25673413	2015	Mixed	GIANT	A	A/T	0.0833	0.0833	0.0147	0.0066	0.02641	+	NA	335911	0	335911	125	IVNT
rs17117722	chr14:22908251	A/T	BMI in females	GIANT	23754948	2013	European	GIANT	A	A/T	0.0833	0.0833	0.042	0.015	0.0042	+	NA	67376	0	67376	46	IVNT
rs17117722	chr14:22908251	A/T	BMI in females	GIANT	25673413	2015	Mixed	GIANT	A	A/T	0.0833	0.0833	0.0212	0.0093	0.02293	+	NA	171069	0	171069	107	IVNT
rs17117722	chr14:22908251	A/T	BMI in females greater than 50 years of age	GIANT	26426971	2015	European	GIANT	A	A/T	0.083	0.083	0.017	0.011	0.13	+	NA	103570	0	103570	114	IVNT
rs17117722	chr14:22908251	A/T	BMI in females less than or equal to 50 years of age	GIANT	26426971	2015	European	GIANT	A	A/T	0.083	0.083	0.026	0.014	0.063	+	NA	64336	0	64336	114	IVNT
rs17117722	chr14:22908251	A/T	BMI in males	GIANT	23754948	2013	European	GIANT	A	A/T	0.0833	0.0833	0.02	0.015	0.18	+	NA	58119	0	58119	46	IVNT
rs17117722	chr14:22908251	A/T	BMI in males	GIANT	25673413	2015	Mixed	GIANT	A	A/T	0.0833	0.0833	0.0165	0.0096	0.08691	+	NA	152169	0	152169	106	IVNT
rs17117722	chr14:22908251	A/T	BMI in males greater than 50 years of age	GIANT	26426971	2015	European	GIANT	A	A/T	0.083	0.083	0.009	0.012	0.44	+	NA	91248	0	91248	114	IVNT
rs17117722	chr14:22908251	A/T	BMI in males less than or equal to 50 years of age	GIANT	26426971	2015	European	GIANT	A	A/T	0.083	0.083	0.015	0.016	0.36	+	NA	49457	0	49457	114	IVNT
rs17117722	chr14:22908251	A/T	BMI variability	GIANT	22982992	2012	European	GIANT	A	A/T	0.0778	0.0778	0.031	0.014	0.024	+	NA	124533	0	124533	38	Z-score2
rs17117722	chr14:22908251	A/T	Height	GIANT	23754948	2013	European	GIANT	A	A/T	0.0833	0.0833	0.00645	0.009899	0.5147	+	NA	132534	0	132534	46	Z-score
rs17117722	chr14:22908251	A/T	Height	GIANT	25282103	2014	European	GIANT	A	A/T	0.083	0.083	-0.0042	0.007	0.55	-	NA	251973	0	251973	79	Z-score
rs17117722	chr14:22908251	A/T	Height in females	GIANT	23754948	2013	European	GIANT	A	A/T	0.0833	0.0833	-0.0061	0.014	0.66	-	NA	72516	0	72516	46	Z-score
rs17117722	chr14:22908251	A/T	Height in males	GIANT	23754948	2013	European	GIANT	A	A/T	0.0833	0.0833	0.019	0.014	0.2	+	NA	60019	0	60019	46	Z-score
rs17117722	chr14:22908251	A/T	Height variability	GIANT	22982992	2012	European	GIANT	A	A/T	0.0778	0.0778	-0.0082	0.014	0.54	-	NA	126123	0	126123	38	Z-score2
rs17117722	chr14:22908251	A/T	Hip circumference	GIANT	25673412	2015	Mixed	GIANT	A	A/T	0.0833	0.0833	0.0076	0.0077	0.33	+	NA	225520	0	225520	101	IVNT
rs17117722	chr14:22908251	A/T	Hip circumference	GIANT	25673412	2015	European	GIANT	A	A/T	0.0833	0.0833	0.013	0.0084	0.11	+	NA	212787	0	212787	101	IVNT
rs17117722	chr14:22908251	A/T	Hip circumference in females	GIANT	25673412	2015	Mixed	GIANT	A	A/T	0.0833	0.0833	0.0062	0.0098	0.53	+	NA	124307	0	124307	101	IVNT
rs17117722	chr14:22908251	A/T	Hip circumference in males	GIANT	25673412	2015	Mixed	GIANT	A	A/T	0.0833	0.0833	0.011	0.011	0.33	+	NA	99279	0	99279	101	IVNT
rs17117722	chr14:22908251	A/T	Obesity class 1	GIANT	23563607	2013	European	GIANT	A	A/T	0.083	0.083	0.09	0.036	0.012	+	NA	63836	20832	43004	51	log(OR)
rs17117722	chr14:22908251	A/T	Obesity class 2	GIANT	23563607	2013	European	GIANT	A	A/T	0.083	0.083	0.11	0.058	0.058	+	NA	40875	5392	35483	51	log(OR)
rs17117722	chr14:22908251	A/T	Obesity class 3	GIANT	23563607	2013	European	GIANT	A	A/T	0.083	0.083	0.18	0.11	0.091	+	NA	23969	1231	22738	51	log(OR)
rs17117722	chr14:22908251	A/T	Overweight	GIANT	23563607	2013	European	GIANT	A	A/T	0.083	0.083	0.027	0.023	0.24	+	NA	135105	75767	59338	51	log(OR)
rs17117722	chr14:22908251	A/T	Waist circumference	GIANT	23754948	2013	European	GIANT	A	A/T	0.0833	0.0833	0.04623	0.01236	0.0001837	+	NA	85628	0	85628	46	IVNT	WcHtR
rs17117722	chr14:22908251	A/T	Waist circumference	GIANT	25673412	2015	European	GIANT	A	A/T	0.0833	0.0833	0.018	0.008	0.026	+	NA	231835	0	231835	101	IVNT
rs17117722	chr14:22908251	A/T	Waist circumference	GIANT	25673412	2015	Mixed	GIANT	A	A/T	0.0833	0.0833	0.012	0.0073	0.11	+	NA	242521	0	242521	101	IVNT
rs17117722	chr14:22908251	A/T	Waist circumference in females	GIANT	23754948	2013	European	GIANT	A	A/T	0.0833	0.0833	0.05	0.017	0.0024	+	NA	47322	0	47322	46	IVNT
rs17117722	chr14:22908251	A/T	Waist circumference in females	GIANT	25673412	2015	Mixed	GIANT	A	A/T	0.0833	0.0833	0.012	0.0094	0.2	+	NA	133785	0	133785	101	IVNT
rs17117722	chr14:22908251	A/T	Waist circumference in males	GIANT	23754948	2013	European	GIANT	A	A/T	0.0833	0.0833	0.042	0.018	0.017	+	NA	38306	0	38306	46	IVNT
rs17117722	chr14:22908251	A/T	Waist circumference in males	GIANT	25673412	2015	Mixed	GIANT	A	A/T	0.0833	0.0833	0.013	0.011	0.24	+	NA	108887	0	108887	101	IVNT
rs17117722	chr14:22908251	A/T	Waist hip ratio	GIANT	23754948	2013	European	GIANT	A	A/T	0.0833	0.0833	0.04634	0.01236	0.0001771	+	NA	77315	0	77315	46	IVNT	WcHtR
rs17117722	chr14:22908251	A/T	Waist hip ratio	GIANT	25673412	2015	European	GIANT	A	A/T	0.0833	0.0833	0.016	0.0078	0.045	+	NA	211948	0	211948	101	IVNT
rs17117722	chr14:22908251	A/T	Waist hip ratio	GIANT	25673412	2015	Mixed	GIANT	A	A/T	0.0833	0.0833	0.012	0.0071	0.1	+	NA	224689	0	224689	101	IVNT
rs17117722	chr14:22908251	A/T	Waist hip ratio adjusted for BMI	GIANT	25673412	2015	Mixed	GIANT	A	A/T	0.0833	0.0833	0.0048	0.0073	0.51	+	NA	222472	0	222472	109	IVNT
rs17117722	chr14:22908251	A/T	Waist hip ratio adjusted for BMI in females greater than 50 years of age	GIANT	26426971	2015	European	GIANT	A	A/T	0.083	0.083	0.0081	0.013	0.54	+	NA	71794	0	71794	114	IVNT
rs17117722	chr14:22908251	A/T	Waist hip ratio adjusted for BMI in females less than or equal to 50 years of age	GIANT	26426971	2015	European	GIANT	A	A/T	0.083	0.083	0.0001	0.017	1	+	NA	43868	0	43868	114	IVNT
rs17117722	chr14:22908251	A/T	Waist hip ratio adjusted for BMI in males greater than 50 years of age	GIANT	26426971	2015	European	GIANT	A	A/T	0.083	0.083	-0.011	0.015	0.45	-	NA	57043	0	57043	114	IVNT
rs17117722	chr14:22908251	A/T	Waist hip ratio adjusted for BMI in males less than or equal to 50 years of age	GIANT	26426971	2015	European	GIANT	A	A/T	0.083	0.083	0.0098	0.018	0.59	+	NA	35831	0	35831	114	IVNT
rs17117722	chr14:22908251	A/T	Waist hip ratio in females	GIANT	23754948	2013	European	GIANT	A	A/T	0.0833	0.0833	0.052	0.017	0.0021	+	NA	42733	0	42733	46	IVNT
rs17117722	chr14:22908251	A/T	Waist hip ratio in females	GIANT	25673412	2015	Mixed	GIANT	A	A/T	0.0833	0.0833	0.021	0.0095	0.027	+	NA	123785	0	123785	101	IVNT
rs17117722	chr14:22908251	A/T	Waist hip ratio in males	GIANT	23754948	2013	European	GIANT	A	A/T	0.0833	0.0833	0.04	0.018	0.026	+	NA	34582	0	34582	46	IVNT
rs17117722	chr14:22908251	A/T	Waist hip ratio in males	GIANT	25673412	2015	Mixed	GIANT	A	A/T	0.0833	0.0833	0.0023	0.011	0.84	+	NA	98878	0	98878	101	IVNT
rs17117722	chr14:22908251	A/T	Weight	GIANT	23754948	2013	European	GIANT	A	A/T	0.0833	0.0833	0.033	0.01061	0.001863	+	NA	124835	0	124835	46	IVNT
rs17117722	chr14:22908251	A/T	Weight in females	GIANT	23754948	2013	European	GIANT	A	A/T	0.0833	0.0833	0.036	0.015	0.014	+	NA	67012	0	67012	46	IVNT
rs17117722	chr14:22908251	A/T	Weight in males	GIANT	23754948	2013	European	GIANT	A	A/T	0.0833	0.0833	0.03	0.015	0.054	+	NA	57823	0	57823	46	IVNT
rs17117722	chr14:22908251	A/T	HDL	GLGC	20686565	2010	Mixed	GLGC	A	A/T	NA	NA	-0.0023	0.0118	0.9617	-	NA	99900	0	99900	46	Z-score
rs17117722	chr14:22908251	A/T	HDL	GLGC	24097068	2013	European	GLGC	A	A/T	0.058	0.0581	-0.0044	0.0082	0.8352	-	NA	186832	0	186832	60	IVNT
rs17117722	chr14:22908251	A/T	LDL	GLGC	20686565	2010	Mixed	GLGC	A	A/T	NA	NA	-0.0038	0.0125	0.5676	-	NA	95454	0	95454	46	Z-score
rs17117722	chr14:22908251	A/T	LDL	GLGC	24097068	2013	European	GLGC	A	A/T	0.058	0.0581	-0.0033	0.0088	0.5984	-	NA	172779	0	172779	60	IVNT
rs17117722	chr14:22908251	A/T	Total cholesterol	GLGC	20686565	2010	Mixed	GLGC	A	A/T	NA	NA	-0.004	0.0122	0.6223	-	NA	100184	0	100184	46	Z-score
rs17117722	chr14:22908251	A/T	Total cholesterol	GLGC	24097068	2013	European	GLGC	A	A/T	0.058	0.058	0.0006	0.0085	0.9779	+	NA	187012	0	187012	60	IVNT
rs17117722	chr14:22908251	A/T	Triglycerides	GLGC	20686565	2010	Mixed	GLGC	A	A/T	NA	NA	0.0051	0.0113	0.8864	+	NA	96598	0	96598	46	Z-score
rs17117722	chr14:22908251	A/T	Triglycerides	GLGC	24097068	2013	European	GLGC	A	A/T	0.058	0.058	0.0108	0.0079	0.3154	+	NA	177544	0	177544	60	IVNT
rs17117722	chr14:22908251	A/T	Gout	GUGC	23263486	2012	European	GUGC	A	A/T	NA	NA	-0.072	0.078	0.3655	-	NA	69374	2115	67259	14	log(OR)
rs17117722	chr14:22908251	A/T	Serum urate	GUGC	23263486	2012	European	GUGC	A	A/T	NA	NA	-0.0064	0.013	0.638	-	NA	110051	0	110051	48	mg/dl
rs17117722	chr14:22908251	A/T	Heart rate	HRGene	23583979	2013	Mixed	HRGene	A	A/T	0.0482	0.0482	0.2778	0.1258	0.03571	+	NA	81946	0	81946	36	bpm
rs17117722	chr14:22908251	A/T	Crohns disease	IBDGC	26192919	2015	European	IBDGC	A	A/T	0.0484	0.0484	0.0422	0.0535	0.4306	+	0.3843	20883	5956	14927	7	log(OR)
rs17117722	chr14:22908251	A/T	Inflammatory bowel disease	IBDGC	26192919	2015	European	IBDGC	A	A/T	0.0495	0.0495	-0.003105	0.0393	0.9367	-	0.3908	34652	12882	21770	15	log(OR)
rs17117722	chr14:22908251	A/T	Ulcerative colitis	IBDGC	26192919	2015	European	IBDGC	A	A/T	0.0499	0.0499	-0.0462	0.0495	0.3513	-	0.6597	27432	6968	20464	8	log(OR)
rs17117722	chr14:22908251	A/T	DBP	ICBP	21909115	2011	European	ICBP	A	A/T	NA	NA	NA	NA	0.91	NA	NA	69395	0	69395	29	mmHg
rs17117722	chr14:22908251	A/T	SBP	ICBP	21909115	2011	European	ICBP	A	A/T	NA	NA	NA	NA	0.394	NA	NA	69395	0	69395	29	mmHg
rs17117722	chr14:22908251	A/T	Alzheimers disease	IGAP	24162737	2013	European	IGAP	A	A/T	NA	NA	0.1007	0.0357	0.004819	+	NA	54162	17008	37154	31	log(OR)
rs17117722	chr14:22908251	A/T	Epilepsy	ILAE	25087078	2014	Mixed	ILAE	A	A/T	NA	NA	NA	NA	0.9875	+	NA	34853	8696	26157	12	log(OR)
rs17117722	chr14:22908251	A/T	Focal epilepsy	ILAE	25087078	2014	Mixed	ILAE	A	A/T	NA	NA	NA	NA	0.6871	-	NA	28916	5310	23606	10	log(OR)
rs17117722	chr14:22908251	A/T	Genetic generalised epilepsy	ILAE	25087078	2014	Mixed	ILAE	A	A/T	NA	NA	NA	NA	0.6039	+	NA	21596	2606	18990	8	log(OR)
rs17117722	chr14:22908251	A/T	log(Leptin)	Kilpelainen T	26833098	2016	European	Kilpelainen T	A	A/T	NA	NA	0.0211	0.0149	0.1565	+	NA	32112	0	32112	23	ngml-1
rs17117722	chr14:22908251	A/T	log(Leptin) adjusted for BMI	Kilpelainen T	26833098	2016	European	Kilpelainen T	A	A/T	NA	NA	0.0143	0.0115	0.214	+	NA	31764	0	31764	23	ngml-1
rs17117722	chr14:22908251	A/T	Body fat percentage	Lu Y	26833246	2016	Mixed	Lu Y	A	A/T	0.0684	0.0684	0.0196	0.0108	0.07017	+	0.5352	90106	0	90106	56	IVNT
rs17117722	chr14:22908251	A/T	2 hour fasting glucose	MAGIC	20081857	2010	European	MAGIC	A	A/T	NA	0.083	0.056	0.045	0.2151	+	NA	15234	0	15234	9	mmol/l
rs17117722	chr14:22908251	A/T	2 hour fasting glucose	MAGIC	22885924	2012	European	MAGIC	A	A/T	NA	0.083	0.0006	0.027	0.9811	+	NA	42854	0	42854	20	mmol/l
rs17117722	chr14:22908251	A/T	Fasting glucose	MAGIC	20081858	2010	European	MAGIC	A	A/T	NA	0.083	0.017	0.0088	0.05723	+	NA	46186	0	46186	21	mmol/l
rs17117722	chr14:22908251	A/T	Fasting glucose	MAGIC	22885924	2012	European	MAGIC	A	A/T	NA	0.083	0.0056	0.0049	0.2501	+	NA	133010	0	133010	66	mmol/l
rs17117722	chr14:22908251	A/T	HbA1C	MAGIC	20858683	2010	European	MAGIC	A	A/T	NA	0.083	0.004	0.0081	0.6238	+	NA	46368	0	46368	23	%
rs17117722	chr14:22908251	A/T	log(AUCins)	MAGIC	24699409	2014	European	MAGIC	A	A/T	NA	0.083	-0.14	0.052	0.009027	-	NA	4324	0	4324	7	Z-score
rs17117722	chr14:22908251	A/T	log(AUCins/AUCglu)	MAGIC	24699409	2014	European	MAGIC	A	A/T	NA	0.083	-0.13	0.053	0.01201	-	NA	4213	0	4213	7	Z-score
rs17117722	chr14:22908251	A/T	log(CIR)	MAGIC	24699409	2014	European	MAGIC	A	A/T	NA	0.083	-0.038	0.048	0.4254	-	NA	5318	0	5318	7	Z-score
rs17117722	chr14:22908251	A/T	log(CIR) adjusted for ISI	MAGIC	24699409	2014	European	MAGIC	A	A/T	NA	0.083	NA	NA	0.9709	NA	NA	4789	0	4789	7	Z-score
rs17117722	chr14:22908251	A/T	log(DI)	MAGIC	24699409	2014	European	MAGIC	A	A/T	NA	0.083	0.04	0.048	0.3989	+	NA	5130	0	5130	7	Z-score
rs17117722	chr14:22908251	A/T	log(Fasting insulin)	MAGIC	20081858	2010	European	MAGIC	A	A/T	NA	0.083	0.01	0.0091	0.2745	+	NA	46186	0	46186	21	pmol/l
rs17117722	chr14:22908251	A/T	log(Fasting insulin)	MAGIC	22885924	2012	European	MAGIC	A	A/T	NA	0.083	0.005	0.0057	0.3815	+	NA	108557	0	108557	56	pmol/l
rs17117722	chr14:22908251	A/T	log(Fasting insulin) adjusted for BMI	MAGIC	22885924	2012	European	MAGIC	A	A/T	NA	0.083	-0.0039	0.0049	0.4236	-	NA	108557	0	108557	56	pmol/l
rs17117722	chr14:22908251	A/T	log(HOMA-B)	MAGIC	20081858	2010	European	MAGIC	A	A/T	NA	0.083	-0.0004	0.0078	0.9579	-	NA	46186	0	46186	21	NA
rs17117722	chr14:22908251	A/T	log(HOMA-IR)	MAGIC	20081858	2010	European	MAGIC	A	A/T	NA	0.083	0.016	0.0096	0.08821	+	NA	46186	0	46186	21	NA
rs17117722	chr14:22908251	A/T	log(Increm30)	MAGIC	24699409	2014	European	MAGIC	A	A/T	NA	0.083	-0.091	0.052	0.07715	-	NA	4447	0	4447	7	Z-score
rs17117722	chr14:22908251	A/T	log(Ins30)	MAGIC	24699409	2014	European	MAGIC	A	A/T	NA	0.083	-0.069	0.052	0.1802	-	NA	4483	0	4483	7	Z-score
rs17117722	chr14:22908251	A/T	log(Ins30) adjusted for BMI	MAGIC	24699409	2014	European	MAGIC	A	A/T	NA	0.083	NA	NA	0.09908	NA	NA	4409	0	4409	7	Z-score
rs17117722	chr14:22908251	A/T	log(ISI)	MAGIC	24699409	2014	European	MAGIC	A	A/T	NA	0.083	NA	NA	0.03666	NA	NA	4769	0	4769	7	Z-score
rs17117722	chr14:22908251	A/T	log(Proinsulin)	MAGIC	21873549	2011	European	MAGIC	A	A/T	NA	0.083	0.018	0.017	0.2922	+	NA	10701	0	10701	4	pmol/l
rs17117722	chr14:22908251	A/T	Rheumatoid arthritis	Okada Y	24390342	2014	European	Okada Y	A	A/T	NA	NA	0.05827	0.04342	0.19	+	NA	58284	14361	43923	18	log(OR)
rs17117722	chr14:22908251	A/T	Rheumatoid arthritis	Okada Y	24390342	2014	Mixed	Okada Y	A	A/T	NA	NA	0.05827	0.04342	0.19	+	NA	80799	19234	61565	22	log(OR)
rs17117722	chr14:22908251	A/T	Bipolar disorder	PGC	21926972	2011	European	PGC	A	A/T	0.0833	0.0833	0.05003	0.054	0.3545	+	NA	16731	7481	9250	11	log(OR)
rs17117722	chr14:22908251	A/T	Schizophrenia	PGC	25056061	2014	Mixed	PGC	A	A/T	NA	NA	0.0273	0.0257	0.2885	+	NA	82315	35476	46839	49	log(OR)
rs17117722	chr14:22908251	A/T	Age at menarche	ReproGen	25231870	2014	European	ReproGen	A	A/T	0.08	0.08	-0.0059	0.01384	0.67	-	NA	182416	0	182416	58	years
rs17117722	chr14:22908251	A/T	Age at menopause	ReproGen	26414677	2015	European	ReproGen	A	A/T	0.08	0.08	-0.06	0.05	0.25	-	NA	69360	0	69360	33	years
rs17117722	chr14:22908251	A/T	College completion	SSGAC	23722424	2013	European	SSGAC	A	A/T	0.08	0.08	-0.05024	0.022	0.02661	-	NA	95427	22044	73383	42	log(OR)
rs17117722	chr14:22908251	A/T	Depressive symptoms	SSGAC	27089181	2016	European	SSGAC	A	A/T	0.0672	0.0672	0.008	0.008	0.3115	+	NA	180866	0	180866	3	SD
rs17117722	chr14:22908251	A/T	Neuroticism	SSGAC	27089181	2016	European	SSGAC	A	A/T	0.0672	0.0672	0	0.007	0.9553	+	NA	170911	0	170911	2	SD
rs17117722	chr14:22908251	A/T	Subject well being	SSGAC	27089181	2016	European	SSGAC	A	A/T	0.0672	0.0672	0.004	0.008	0.6008	+	NA	298420	0	298420	59	SD
rs17117722	chr14:22908251	A/T	Years of educational attainment	SSGAC	23722424	2013	European	SSGAC	A	A/T	0.08	0.08	-0.009	0.007	0.1893	-	NA	101069	0	101069	42	years
rs17117722	chr14:22908251	A/T	Years of educational attainment	SSGAC	27225129	2016	European	SSGAC	A	A/T	0.0672	0.0672	-0.006	0.006	0.2915	-	NA	328917	0	328917	64	years
rs17117722	chr14:22908251	A/T	Years of educational attainment in females	SSGAC	27225129	2016	European	SSGAC	A	A/T	0.0672	0.0672	-0.014	0.008	0.07331	-	NA	181443	0	181443	62	years
rs17117722	chr14:22908251	A/T	Years of educational attainment in males	SSGAC	27225129	2016	European	SSGAC	A	A/T	0.0672	0.0672	0.003	0.009	0.7055	+	NA	147474	0	147474	6	years
rs17117722	chr14:22908251	A/T	Rheumatoid arthritis	Stahl E	20453842	2010	European	Stahl E	A	A/T	0.0535	0.0535	0.04879	0.05095	0.3353	+	0.82459	25707	5539	20168	6	log(OR)
rs17117722	chr14:22908251	A/T	Visual refractive error	Stambolian D	23474815	2013	European	Stambolian D	A	A/T	NA	NA	-0.0209	0.076	0.7833	-	NA	7280	0	7280	5	NA
rs17117722	chr14:22908251	A/T	Cigarettes per day	TAG	20418890	2010	European	TAG	A	A/T	0.0501	0.0501	-0.1542	0.195	0.4293	-	NA	38181	0	38181	13	cigarettes/day
rs17117722	chr14:22908251	A/T	Ever smoker	TAG	20418890	2010	European	TAG	A	A/T	0.0873	0.0873	-0.0251	0.0277	0.3651	-	NA	74035	41969	32066	16	log(OR)
rs17117722	chr14:22908251	A/T	Former smoker	TAG	20418890	2010	European	TAG	A	A/T	0.0488	0.0488	0.0279	0.0378	0.46	+	NA	41278	23969	17309	14	log(OR)
rs17117722	chr14:22908251	A/T	log(Age of smoking onset)	TAG	20418890	2010	European	TAG	A	A/T	0.051	0.051	0.0047	0.0053	0.3719	+	NA	24114	0	24114	13	years
rs17117722	chr14:22908251	A/T	Urinary albumin to creatinine ratio	CKD-Gen	21355061	2011	European	NHLBI GRASP Catalog (version 2)	NA	NA	NA	NA	NA	NA	0.032	NA	NA	62857	NA	NA	NA	NA
rs17117722	chr14:22908251	A/T	Waist hip ratio	Heid IM	20935629	2010	European	NHLBI GRASP Catalog (version 2)	NA	NA	NA	NA	NA	NA	0.014	NA	NA	190803	NA	NA	NA	NA
rs17117722	chr14:22908251	A/T	Parkinsons disease	Pankratz N	22451204	2012	European	NHLBI GRASP Catalog (version 2)	NA	NA	NA	NA	NA	NA	0.03674	NA	NA	14326	NA	NA	NA	NA
rs17117722	chr14:22908251	A/T	Body mass index BMI	Speliotes EK	20935630	2010	European	NHLBI GRASP Catalog (version 2)	NA	NA	NA	NA	NA	NA	0.00408	NA	NA	249796	NA	NA	NA	NA
rs17117722	chr14:22908251	A/T	College completion	SSGAC	23722424	2013	European	NHLBI GRASP Catalog (version 2)	NA	NA	NA	NA	NA	NA	0.02661	NA	NA	126559	NA	NA	NA	NA
rs3767494	chr1:200871216	A/G	log(Adiponectin)	ADIPOGen	22479202	2012	European	ADIPOGen	A	A/G	NA	0.025	0.001292	0.01088	0.9083	+	NA	29304	0	29304	18	ug/ml
rs3767494	chr1:200871216	A/G	Statin response difference HDL	Barber M	20339536	2010	European	Barber M	A	A/G	NA	0.0345	NA	NA	0.8784	NA	NA	3932	0	3932	3	IVNT
rs3767494	chr1:200871216	A/G	Statin response difference LDL	Barber M	20339536	2010	European	Barber M	A	A/G	NA	0.0345	NA	NA	0.07601	NA	NA	3932	0	3932	3	IVNT
rs3767494	chr1:200871216	A/G	Statin response difference total cholesterol	Barber M	20339536	2010	European	Barber M	A	A/G	NA	0.0345	NA	NA	0.08145	NA	NA	3932	0	3932	3	IVNT
rs3767494	chr1:200871216	A/G	Statin response difference triglycerides	Barber M	20339536	2010	European	Barber M	A	A/G	NA	0.0345	NA	NA	0.9035	NA	NA	3932	0	3932	3	IVNT
rs3767494	chr1:200871216	A/G	Coronary artery disease	CARDIoGRAM	21378990	2011	European	CARDIoGRAM	A	A/G	0.0631	0.0631	-0.07112	0.04218	0.09183	-	0.51091	80484	20042	60442	14	log(OR)
rs3767494	chr1:200871216	A/G	Coronary artery disease	CARDIoGRAMplusC4D	23202125	2013	Mixed	CARDIoGRAMplusC4D	A	A/G	0.055	0.055	-0.04606	0.02342	0.04918	-	0.475	194427	63746	130681	48	log(OR)
rs3767494	chr1:200871216	A/G	Coronary artery disease	CARDIoGRAMplusC4D	26343387	2015	Mixed	CARDIoGRAMplusC4D	A	A/G	0.0547	0.0547	-0.03567	0.02159	0.09847	-	0.57739	184305	60801	123504	48	log(OR)
rs3767494	chr1:200871216	A/G	Myocardial infarction	CARDIoGRAMplusC4D	26343387	2015	Mixed	CARDIoGRAMplusC4D	A	A/G	0.0553	0.0553	-0.03028	0.02459	0.218	-	0.552401	167181	43677	123504	48	log(OR)
rs3767494	chr1:200871216	A/G	Aortic valve calcification	CHARGE	23388002	2013	Mixed	CHARGE	A	A/G	NA	0.0347	NA	NA	0.01089	NA	NA	6942	2245	4697	3	log(OR)
rs3767494	chr1:200871216	A/G	Mitral annular calcification	CHARGE	23388002	2013	Mixed	CHARGE	A	A/G	NA	0.0426	NA	NA	0.4885	NA	NA	3795	568	3227	2	log(OR)
rs3767494	chr1:200871216	A/G	Chronic kidney disease	CKD-Gen	20383146	2010	European	CKD-Gen	A	A/G	0.025	0.025	NA	NA	0.24	-	NA	62237	5783	56454	19	log(OR)
rs3767494	chr1:200871216	A/G	log(eGFR creatinine)	CKD-Gen	20383146	2010	European	CKD-Gen	A	A/G	0.025	0.025	NA	NA	0.25	-	NA	67093	0	67093	20	ml/min/1.73m2
rs3767494	chr1:200871216	A/G	log(eGFR creatinine)	CKD-Gen	26831199	2016	European	CKD-Gen	A	A/G	0.022	0.022	-0.0035	0.0023	0.14	-	NA	131152	0	131152	48	ml/min/1.73m2
rs3767494	chr1:200871216	A/G	log(eGFR creatinine in non diabetics)	CKD-Gen	26831199	2016	European	CKD-Gen	A	A/G	0.022	0.022	-0.0037	0.0025	0.12	-	NA	114277	0	114277	45	ml/min/1.73m2
rs3767494	chr1:200871216	A/G	log(eGFR cystatin C)	CKD-Gen	20383146	2010	European	CKD-Gen	A	A/G	0.025	0.025	NA	NA	0.22	+	NA	20957	0	20957	8	ml/min/1.73m2
rs3767494	chr1:200871216	A/G	log(Urinary albumin creatinine ratio)	CKD-Gen	21355061	2011	European	CKD-Gen	A	A/G	0.025	0.025	NA	NA	0.25	-	NA	31580	0	31580	12	mg/g
rs3767494	chr1:200871216	A/G	Microalbuminuria	CKD-Gen	21355061	2011	European	CKD-Gen	A	A/G	0.025	0.025	NA	NA	0.22	-	NA	30482	3696	26786	12	log(OR)
rs3767494	chr1:200871216	A/G	Type II diabetes	DIAGRAM	24509480	2014	Mixed	DIAGRAM	A	A/G	NA	NA	-0.00995	0.0101	0.47	-	NA	110452	26488	83964	4	log(OR)
rs3767494	chr1:200871216	A/G	Atopic dermatitis	EAGLE	26482879	2015	Mixed	EAGLE	A	A/G	0.0482	0.0482	0.02423	0.04551	0.5945	+	0.468007	103066	18900	84166	22	log(OR)
rs3767494	chr1:200871216	A/G	Birthlength	EGGC	25281659	2014	European	EGGC	A	A/G	NA	NA	-0.0181	0.0183	0.3223	-	NA	27549	0	27549	22	SDS
rs3767494	chr1:200871216	A/G	Birthweight	EGGC	23202124	2013	European	EGGC	A	A/G	NA	NA	0.0002	0.02	0.99	+	NA	26836	0	26836	18	Z-score
rs3767494	chr1:200871216	A/G	Childhood BMI	EGGC	26604143	2016	European	EGGC	A	A/G	NA	NA	0.0059	0.0174	0.736	+	NA	33304	0	33304	20	SDS
rs3767494	chr1:200871216	A/G	Childhood obesity	EGGC	22484627	2012	European	EGGC	A	A/G	NA	NA	-0.0577	0.0652	0.3765	-	NA	13848	5530	8318	14	log(OR)
rs3767494	chr1:200871216	A/G	Height SDS for females aged 10 years and males aged 12 years	EGGC	23449627	2013	European	EGGC	A	A/G	NA	NA	-0.03778	0.02807	0.1882	-	NA	13960	0	13960	9	SDS
rs3767494	chr1:200871216	A/G	Height SDS for females aged 10 years	EGGC	23449627	2013	European	EGGC	A	A/G	NA	NA	-0.0475	0.03925	0.232	-	NA	6974	0	6974	8	SDS
rs3767494	chr1:200871216	A/G	Height SDS for males aged 12 years	EGGC	23449627	2013	European	EGGC	A	A/G	NA	NA	-0.02761	0.04015	0.4959	-	NA	6986	0	6986	7	SDS
rs3767494	chr1:200871216	A/G	Infant head circumference	EGGC	22504419	2012	European	EGGC	A	A/G	0.0684	0.0684	-0.013	0.0359	0.7173	-	NA	10766	0	10766	7	Z-score
rs3767494	chr1:200871216	A/G	Standardized difference in height between age 14 years and adult	EGGC	23449627	2013	European	EGGC	A	A/G	NA	NA	0.04106	0.04652	0.1483	+	NA	4282	0	4282	5	SDS
rs3767494	chr1:200871216	A/G	Standardized difference in height between age 14 years and adult in females	EGGC	23449627	2013	European	EGGC	A	A/G	NA	NA	0.04943	0.04265	0.2467	+	NA	4946	0	4946	5	SDS
rs3767494	chr1:200871216	A/G	Standardized difference in height between age 14 years and adult in males	EGGC	23449627	2013	European	EGGC	A	A/G	NA	NA	0.04106	0.04652	0.3781	+	NA	4282	0	4282	4	SDS
rs3767494	chr1:200871216	A/G	Standardized difference in height between age 8 years and adult	EGGC	23449627	2013	European	EGGC	A	A/G	NA	NA	0.05084	0.02831	0.07654	+	NA	10799	0	10799	6	SDS
rs3767494	chr1:200871216	A/G	Standardized difference in height between age 8 years and adult in females	EGGC	23449627	2013	European	EGGC	A	A/G	NA	NA	-0.02356	0.03883	0.5468	-	NA	5756	0	5756	6	SDS
rs3767494	chr1:200871216	A/G	Standardized difference in height between age 8 years and adult in males	EGGC	23449627	2013	European	EGGC	A	A/G	NA	NA	0.1353	0.04137	0.001107	+	NA	5043	0	5043	5	SDS
rs3767494	chr1:200871216	A/G	Tanner stage	EGGC	24770850	2014	European	EGGC	A	A/G	NA	NA	0.02391	0.03549	0.5034	+	NA	9915	0	9915	7	NA
rs3767494	chr1:200871216	A/G	Tanner stage females	EGGC	24770850	2014	European	EGGC	A	A/G	NA	NA	0.000293	0.03549	0.9948	+	NA	6146	0	6146	6	NA
rs3767494	chr1:200871216	A/G	Tanner stage males	EGGC	24770850	2014	European	EGGC	A	A/G	NA	NA	0.06563	0.03549	0.2662	+	NA	3769	0	3769	4	NA
rs3767494	chr1:200871216	A/G	Age-related macular degeneration	Fritsche L	23455636	2013	Mixed	Fritsche L	A	A/G	NA	NA	NA	NA	0.876	+	NA	56136	6684	49452	15	log(OR)
rs3767494	chr1:200871216	A/G	Geographic atrophy	Fritsche L	23455636	2013	Mixed	Fritsche L	A	A/G	NA	NA	NA	NA	0.6222	-	NA	46679	1770	44909	15	log(OR)
rs3767494	chr1:200871216	A/G	Neovascularization	Fritsche L	23455636	2013	Mixed	Fritsche L	A	A/G	NA	NA	NA	NA	0.1849	+	NA	51913	3822	48091	15	log(OR)
rs3767494	chr1:200871216	A/G	Agreeableness	GPC	21173776	2010	European	GPC	A	A/G	NA	0.025	-0.0444	0.1552	0.7748	-	NA	17375	0	17375	10	NA
rs3767494	chr1:200871216	A/G	Conscientiousness	GPC	21173776	2010	European	GPC	A	A/G	NA	0.025	0.0634	0.1847	0.7314	+	NA	17375	0	17375	10	NA
rs3767494	chr1:200871216	A/G	Extraversion	GPC	21173776	2010	European	GPC	A	A/G	NA	0.025	-0.0994	0.1878	0.5965	-	NA	17375	0	17375	10	NA
rs3767494	chr1:200871216	A/G	Extraversion	GPC	26362575	2016	European	GPC	A	A/G	NA	0.033	-0.0163	0.0152	0.2833	-	NA	63030	0	63030	29	NA
rs3767494	chr1:200871216	A/G	Neuroticism	GPC	21173776	2010	European	GPC	A	A/G	NA	0.025	-0.2008	0.2339	0.3907	-	NA	17375	0	17375	10	NA
rs3767494	chr1:200871216	A/G	Neuroticism	GPC	25993607	2015	European	GPC	A	A/G	NA	0.033	0.0156	0.0156	0.316	+	NA	63661	0	63661	29	NA
rs3767494	chr1:200871216	A/G	Openness	GPC	21173776	2010	European	GPC	A	A/G	NA	0.025	0.1289	0.1799	0.4738	+	NA	17375	0	17375	10	NA
rs3767494	chr1:200871216	A/G	Femoral neck bone mineral density	GEFOS	22504420	2012	Mixed	GEFOS	A	A/G	0.025	0.025	NA	NA	0.5317	-	NA	32961	0	32961	17	g/cm2
rs3767494	chr1:200871216	A/G	Femoral neck bone mineral density in females	GEFOS	22504420	2012	Mixed	GEFOS	A	A/G	0.025	0.025	NA	NA	0.3351	+	NA	23007	0	23007	16	g/cm2
rs3767494	chr1:200871216	A/G	Femoral neck bone mineral density in males	GEFOS	22504420	2012	Mixed	GEFOS	A	A/G	0.025	0.025	NA	NA	0.0571	-	NA	9954	0	9954	13	g/cm2
rs3767494	chr1:200871216	A/G	Femoral neck mineral density	GEFOS	26367794	2015	European	GEFOS	A	A/G	0.0492	0.0492	-0.0142	0.02037	0.4942	-	0.658479	32735	0	32735	14	Z-score
rs3767494	chr1:200871216	A/G	Forearm bone mineral density	GEFOS	26367794	2015	European	GEFOS	A	A/G	0.0492	0.0492	0.02412	0.04199	0.5734	+	0.746356	8143	0	8143	5	Z-score
rs3767494	chr1:200871216	A/G	Lumbar spine bone mineral density	GEFOS	22504420	2012	Mixed	GEFOS	A	A/G	0.025	0.025	NA	NA	0.462	-	NA	31800	0	31800	16	g/cm2
rs3767494	chr1:200871216	A/G	Lumbar spine bone mineral density in females	GEFOS	22504420	2012	Mixed	GEFOS	A	A/G	0.025	0.025	NA	NA	0.9834	+	NA	21720	0	21720	13	g/cm2
rs3767494	chr1:200871216	A/G	Lumbar spine bone mineral density in males	GEFOS	22504420	2012	Mixed	GEFOS	A	A/G	0.025	0.025	NA	NA	0.2073	-	NA	10080	0	10080	12	g/cm2
rs3767494	chr1:200871216	A/G	Lumber spine bone mineral density	GEFOS	26367794	2015	European	GEFOS	A	A/G	0.0492	0.0492	-0.01016	0.02354	0.6722	-	0.564529	28498	0	28498	12	Z-score
rs3767494	chr1:200871216	A/G	BMI	GIANT	23754948	2013	European	GIANT	A	A/G	NA	NA	-0.02605	0.01131	0.02131	-	NA	125289	0	125289	46	IVNT
rs3767494	chr1:200871216	A/G	BMI	GIANT	25673413	2015	European	GIANT	A	A/G	0.025	0.025	-0.0132	0.0077	0.08742	-	NA	302646	0	302646	114	IVNT
rs3767494	chr1:200871216	A/G	BMI	GIANT	25673413	2015	Mixed	GIANT	A	A/G	0.025	0.025	-0.0128	0.0074	0.08165	-	NA	317809	0	317809	125	IVNT
rs3767494	chr1:200871216	A/G	BMI in females	GIANT	23754948	2013	European	GIANT	A	A/G	NA	NA	-0.046	0.016	0.005	-	NA	67371	0	67371	46	IVNT
rs3767494	chr1:200871216	A/G	BMI in females	GIANT	25673413	2015	Mixed	GIANT	A	A/G	0.025	0.025	-0.0222	0.01	0.02649	-	NA	163381	0	163381	107	IVNT
rs3767494	chr1:200871216	A/G	BMI in females greater than 50 years of age	GIANT	26426971	2015	European	GIANT	A	A/G	0.025	0.025	-0.024	0.012	0.054	-	NA	102042	0	102042	114	IVNT
rs3767494	chr1:200871216	A/G	BMI in females less than or equal to 50 years of age	GIANT	26426971	2015	European	GIANT	A	A/G	0.025	0.025	-0.02	0.015	0.18	-	NA	60298	0	60298	114	IVNT
rs3767494	chr1:200871216	A/G	BMI in males	GIANT	23754948	2013	European	GIANT	A	A/G	NA	NA	-0.0061	0.016	0.71	-	NA	57918	0	57918	46	IVNT
rs3767494	chr1:200871216	A/G	BMI in males	GIANT	25673413	2015	Mixed	GIANT	A	A/G	0.025	0.025	-0.0063	0.0101	0.5346	-	NA	141651	0	141651	106	IVNT
rs3767494	chr1:200871216	A/G	BMI in males greater than 50 years of age	GIANT	26426971	2015	European	GIANT	A	A/G	0.025	0.025	-0.018	0.012	0.13	-	NA	89059	0	89059	114	IVNT
rs3767494	chr1:200871216	A/G	BMI in males less than or equal to 50 years of age	GIANT	26426971	2015	European	GIANT	A	A/G	0.025	0.025	0.0064	0.016	0.69	+	NA	46511	0	46511	114	IVNT
rs3767494	chr1:200871216	A/G	BMI variability	GIANT	22982992	2012	European	GIANT	A	A/G	0.0222	0.0222	-0.0014	0.018	0.94	-	NA	100750	0	100750	38	Z-score2
rs3767494	chr1:200871216	A/G	Height	GIANT	23754948	2013	European	GIANT	A	A/G	NA	NA	0.0058	0.01131	0.6082	+	NA	132315	0	132315	46	Z-score
rs3767494	chr1:200871216	A/G	Height	GIANT	25282103	2014	European	GIANT	A	A/G	0.025	0.025	0.0072	0.0078	0.35	+	NA	243644	0	243644	79	Z-score
rs3767494	chr1:200871216	A/G	Height in females	GIANT	23754948	2013	European	GIANT	A	A/G	NA	NA	0.0095	0.016	0.55	+	NA	72351	0	72351	46	Z-score
rs3767494	chr1:200871216	A/G	Height in males	GIANT	23754948	2013	European	GIANT	A	A/G	NA	NA	0.0021	0.016	0.89	+	NA	59965	0	59965	46	Z-score
rs3767494	chr1:200871216	A/G	Height variability	GIANT	22982992	2012	European	GIANT	A	A/G	0.0222	0.0222	0.0055	0.017	0.75	+	NA	102110	0	102110	38	Z-score2
rs3767494	chr1:200871216	A/G	Hip circumference	GIANT	25673412	2015	Mixed	GIANT	A	A/G	0.025	0.025	-0.015	0.0083	0.073	-	NA	214139	0	214139	101	IVNT
rs3767494	chr1:200871216	A/G	Hip circumference	GIANT	25673412	2015	European	GIANT	A	A/G	0.025	0.025	-0.016	0.0084	0.063	-	NA	201541	0	201541	101	IVNT
rs3767494	chr1:200871216	A/G	Hip circumference in females	GIANT	25673412	2015	Mixed	GIANT	A	A/G	0.025	0.025	-0.02	0.011	0.06	-	NA	119801	0	119801	101	IVNT
rs3767494	chr1:200871216	A/G	Hip circumference in males	GIANT	25673412	2015	Mixed	GIANT	A	A/G	0.025	0.025	-0.0077	0.011	0.5	-	NA	93461	0	93461	101	IVNT
rs3767494	chr1:200871216	A/G	Obesity class 1	GIANT	23563607	2013	European	GIANT	A	A/G	0.025	0.025	-0.022	0.036	0.55	-	NA	74735	24523	50212	51	log(OR)
rs3767494	chr1:200871216	A/G	Obesity class 2	GIANT	23563607	2013	European	GIANT	A	A/G	0.025	0.025	-0.027	0.061	0.66	-	NA	45050	6537	38513	51	log(OR)
rs3767494	chr1:200871216	A/G	Obesity class 3	GIANT	23563607	2013	European	GIANT	A	A/G	0.025	0.025	0.0086	0.14	0.95	+	NA	24301	1356	22945	51	log(OR)
rs3767494	chr1:200871216	A/G	Overweight	GIANT	23563607	2013	European	GIANT	A	A/G	0.025	0.025	-0.038	0.025	0.12	-	NA	137078	78275	58803	51	log(OR)
rs3767494	chr1:200871216	A/G	Waist circumference	GIANT	23754948	2013	European	GIANT	A	A/G	NA	NA	-0.01247	0.01307	0.3401	-	NA	85068	0	85068	46	IVNT
rs3767494	chr1:200871216	A/G	Waist circumference	GIANT	25673412	2015	European	GIANT	A	A/G	0.025	0.025	-0.0073	0.0084	0.39	-	NA	213934	0	213934	101	IVNT
rs3767494	chr1:200871216	A/G	Waist circumference	GIANT	25673412	2015	Mixed	GIANT	A	A/G	0.025	0.025	-0.0065	0.0081	0.42	-	NA	224469	0	224469	101	IVNT
rs3767494	chr1:200871216	A/G	Waist circumference in females	GIANT	23754948	2013	European	GIANT	A	A/G	NA	NA	-0.025	0.018	0.18	-	NA	47114	0	47114	46	IVNT
rs3767494	chr1:200871216	A/G	Waist circumference in females	GIANT	25673412	2015	Mixed	GIANT	A	A/G	0.025	0.025	-0.0095	0.011	0.37	-	NA	126651	0	126651	101	IVNT
rs3767494	chr1:200871216	A/G	Waist circumference in males	GIANT	23754948	2013	European	GIANT	A	A/G	NA	NA	0.0015	0.019	0.94	+	NA	37954	0	37954	46	IVNT
rs3767494	chr1:200871216	A/G	Waist circumference in males	GIANT	25673412	2015	Mixed	GIANT	A	A/G	0.025	0.025	-0.0051	0.011	0.65	-	NA	99413	0	99413	101	IVNT
rs3767494	chr1:200871216	A/G	Waist hip ratio	GIANT	23754948	2013	European	GIANT	A	A/G	NA	NA	0.004366	0.01307	0.7383	+	NA	76934	0	76934	46	IVNT
rs3767494	chr1:200871216	A/G	Waist hip ratio	GIANT	25673412	2015	European	GIANT	A	A/G	0.025	0.025	0.0017	0.008	0.83	+	NA	200712	0	200712	101	IVNT
rs3767494	chr1:200871216	A/G	Waist hip ratio	GIANT	25673412	2015	Mixed	GIANT	A	A/G	0.025	0.025	0.0031	0.0078	0.69	+	NA	213318	0	213318	101	IVNT
rs3767494	chr1:200871216	A/G	Waist hip ratio adjusted for BMI	GIANT	25673412	2015	Mixed	GIANT	A	A/G	0.025	0.025	0.01	0.0079	0.21	+	NA	211171	0	211171	109	IVNT
rs3767494	chr1:200871216	A/G	Waist hip ratio adjusted for BMI in females greater than 50 years of age	GIANT	26426971	2015	European	GIANT	A	A/G	0.025	0.025	0.016	0.014	0.24	+	NA	69188	0	69188	114	IVNT
rs3767494	chr1:200871216	A/G	Waist hip ratio adjusted for BMI in females less than or equal to 50 years of age	GIANT	26426971	2015	European	GIANT	A	A/G	0.025	0.025	0.018	0.017	0.29	+	NA	39820	0	39820	114	IVNT
rs3767494	chr1:200871216	A/G	Waist hip ratio adjusted for BMI in males greater than 50 years of age	GIANT	26426971	2015	European	GIANT	A	A/G	0.025	0.025	0.022	0.015	0.14	+	NA	54688	0	54688	114	IVNT
rs3767494	chr1:200871216	A/G	Waist hip ratio adjusted for BMI in males less than or equal to 50 years of age	GIANT	26426971	2015	European	GIANT	A	A/G	0.025	0.025	0.0016	0.019	0.93	+	NA	33066	0	33066	114	IVNT
rs3767494	chr1:200871216	A/G	Waist hip ratio in females	GIANT	23754948	2013	European	GIANT	A	A/G	NA	NA	0.0029	0.018	0.87	+	NA	42704	0	42704	46	IVNT
rs3767494	chr1:200871216	A/G	Waist hip ratio in females	GIANT	25673412	2015	Mixed	GIANT	A	A/G	0.025	0.025	0.0048	0.011	0.65	+	NA	119655	0	119655	101	IVNT
rs3767494	chr1:200871216	A/G	Waist hip ratio in males	GIANT	23754948	2013	European	GIANT	A	A/G	NA	NA	0.006	0.019	0.75	+	NA	34230	0	34230	46	IVNT
rs3767494	chr1:200871216	A/G	Waist hip ratio in males	GIANT	25673412	2015	Mixed	GIANT	A	A/G	0.025	0.025	0.0008	0.011	0.95	+	NA	93066	0	93066	101	IVNT
rs3767494	chr1:200871216	A/G	Weight	GIANT	23754948	2013	European	GIANT	A	A/G	NA	NA	-0.02451	0.01165	0.03542	-	NA	124741	0	124741	46	IVNT
rs3767494	chr1:200871216	A/G	Weight in females	GIANT	23754948	2013	European	GIANT	A	A/G	NA	NA	-0.041	0.017	0.014	-	NA	67006	0	67006	46	IVNT
rs3767494	chr1:200871216	A/G	Weight in males	GIANT	23754948	2013	European	GIANT	A	A/G	NA	NA	-0.0099	0.016	0.54	-	NA	57735	0	57735	46	IVNT
rs3767494	chr1:200871216	A/G	HDL	GLGC	20686565	2010	Mixed	GLGC	A	A/G	NA	NA	0.0259	0.013	0.05714	+	NA	99900	0	99900	46	Z-score
rs3767494	chr1:200871216	A/G	HDL	GLGC	24097068	2013	European	GLGC	A	A/G	0.0514	0.0514	0.0056	0.0084	0.5235	+	NA	181107	0	181107	60	IVNT
rs3767494	chr1:200871216	A/G	LDL	GLGC	20686565	2010	Mixed	GLGC	A	A/G	NA	NA	0.0132	0.0138	0.2361	+	NA	95454	0	95454	46	Z-score
rs3767494	chr1:200871216	A/G	LDL	GLGC	24097068	2013	European	GLGC	A	A/G	0.0514	0.0514	0.0139	0.0092	0.1632	+	NA	165935	0	165935	60	IVNT
rs3767494	chr1:200871216	A/G	Total cholesterol	GLGC	20686565	2010	Mixed	GLGC	A	A/G	NA	NA	0.0247	0.0135	0.03388	+	NA	100184	0	100184	46	Z-score
rs3767494	chr1:200871216	A/G	Total cholesterol	GLGC	24097068	2013	European	GLGC	A	A/G	0.0514	0.0514	0.0088	0.0089	0.2213	+	NA	180157	0	180157	60	IVNT
rs3767494	chr1:200871216	A/G	Triglycerides	GLGC	20686565	2010	Mixed	GLGC	A	A/G	NA	NA	-0.0018	0.0131	0.8891	-	NA	96598	0	96598	46	Z-score
rs3767494	chr1:200871216	A/G	Triglycerides	GLGC	24097068	2013	European	GLGC	A	A/G	0.0514	0.0514	-0.0059	0.0088	0.9446	-	NA	167559	0	167559	60	IVNT
rs3767494	chr1:200871216	A/G	Gout	GUGC	23263486	2012	European	GUGC	A	A/G	NA	NA	0.037	0.088	0.6828	+	NA	69374	2115	67259	14	log(OR)
rs3767494	chr1:200871216	A/G	Serum urate	GUGC	23263486	2012	European	GUGC	A	A/G	NA	NA	-0.0008	0.014	0.9574	-	NA	109727	0	109727	48	mg/dl
rs3767494	chr1:200871216	A/G	Heart rate	HRGene	23583979	2013	Mixed	HRGene	A	A/G	0.075	0.075	-0.205	0.1174	0.09669	-	NA	89222	0	89222	36	bpm
rs3767494	chr1:200871216	A/G	Crohns disease	IBDGC	23128233	2012	European	IBDGC	A	A/G	NA	NA	NA	NA	0.52	NA	NA	14342	6299	8043	7	log(OR)
rs3767494	chr1:200871216	A/G	Crohns disease	IBDGC	26192919	2015	European	IBDGC	A	A/G	0.0422	0.0422	0.006698	0.0601	0.9116	+	0.2655	20883	5956	14927	7	log(OR)
rs3767494	chr1:200871216	A/G	Inflammatory bowel disease	IBDGC	26192919	2015	European	IBDGC	A	A/G	0.0413	0.0413	0.007502	0.0439	0.8643	+	0.5711	34652	12882	21770	15	log(OR)
rs3767494	chr1:200871216	A/G	Ulcerative colitis	IBDGC	23128233	2012	European	IBDGC	A	A/G	NA	NA	NA	NA	0.367	NA	NA	20672	6945	13727	8	log(OR)
rs3767494	chr1:200871216	A/G	Ulcerative colitis	IBDGC	26192919	2015	European	IBDGC	A	A/G	0.0405	0.0405	0.008702	0.0553	0.8744	+	0.7981	27432	6968	20464	8	log(OR)
rs3767494	chr1:200871216	A/G	DBP	ICBP	21909115	2011	European	ICBP	A	A/G	NA	NA	NA	NA	0.302	NA	NA	69395	0	69395	29	mmHg
rs3767494	chr1:200871216	A/G	SBP	ICBP	21909115	2011	European	ICBP	A	A/G	NA	NA	NA	NA	0.978	NA	NA	69395	0	69395	29	mmHg
rs3767494	chr1:200871216	A/G	Alzheimers disease	IGAP	24162737	2013	European	IGAP	A	A/G	NA	NA	-0.0334	0.0454	0.4618	-	NA	54162	17008	37154	31	log(OR)
rs3767494	chr1:200871216	A/G	Multiple sclerosis	IMSGC	17660530	2007	European	IMSGC	A	A/G	NA	NA	NA	NA	0.6935	NA	NA	2793	931	1862	1	log(OR)
rs3767494	chr1:200871216	A/G	log(Leptin)	Kilpelainen T	26833098	2016	European	Kilpelainen T	A	A/G	NA	NA	0.0097	0.0151	0.5199	+	NA	29448	0	29448	23	ngml-1
rs3767494	chr1:200871216	A/G	log(Leptin) adjusted for BMI	Kilpelainen T	26833098	2016	European	Kilpelainen T	A	A/G	NA	NA	0.0025	0.0117	0.8331	+	NA	29232	0	29232	23	ngml-1
rs3767494	chr1:200871216	A/G	Alzheimers disease	Li H	17998437	2008	European	Li H	A	A/G	NA	NA	NA	NA	0.04785	NA	NA	1489	753	736	1	log(OR)
rs3767494	chr1:200871216	A/G	Body fat percentage	Lu Y	26833246	2016	Mixed	Lu Y	A	A/G	0.0626	0.0626	-0.0057	0.0113	0.6116	-	0.5819	97929	0	97929	56	IVNT
rs3767494	chr1:200871216	A/G	2 hour fasting glucose	MAGIC	20081857	2010	European	MAGIC	A	A/G	NA	0.022	-0.038	0.042	0.366	-	NA	15234	0	15234	9	mmol/l
rs3767494	chr1:200871216	A/G	2 hour fasting glucose	MAGIC	22885924	2012	European	MAGIC	A	A/G	NA	0.022	-0.029	0.024	0.2303	-	NA	42854	0	42854	20	mmol/l
rs3767494	chr1:200871216	A/G	Fasting glucose	MAGIC	20081858	2010	European	MAGIC	A	A/G	NA	0.022	-0.0024	0.0087	0.7838	-	NA	46186	0	46186	21	mmol/l
rs3767494	chr1:200871216	A/G	Fasting glucose	MAGIC	22885924	2012	European	MAGIC	A	A/G	NA	0.022	-0.00063	0.0048	0.8955	-	NA	133010	0	133010	66	mmol/l
rs3767494	chr1:200871216	A/G	HbA1C	MAGIC	20858683	2010	European	MAGIC	A	A/G	NA	0.022	0.0012	0.0082	0.8798	+	NA	46368	0	46368	23	%
rs3767494	chr1:200871216	A/G	log(AUCins)	MAGIC	24699409	2014	European	MAGIC	A	A/G	NA	0.022	-0.021	0.044	0.632	-	NA	4324	0	4324	7	Z-score
rs3767494	chr1:200871216	A/G	log(AUCins/AUCglu)	MAGIC	24699409	2014	European	MAGIC	A	A/G	NA	0.022	-0.017	0.044	0.6957	-	NA	4213	0	4213	7	Z-score
rs3767494	chr1:200871216	A/G	log(CIR)	MAGIC	24699409	2014	European	MAGIC	A	A/G	NA	0.022	0.021	0.041	0.6168	+	NA	5318	0	5318	7	Z-score
rs3767494	chr1:200871216	A/G	log(CIR) adjusted for ISI	MAGIC	24699409	2014	European	MAGIC	A	A/G	NA	0.022	NA	NA	0.3861	NA	NA	4789	0	4789	7	Z-score
rs3767494	chr1:200871216	A/G	log(DI)	MAGIC	24699409	2014	European	MAGIC	A	A/G	NA	0.022	0.039	0.041	0.3493	+	NA	5130	0	5130	7	Z-score
rs3767494	chr1:200871216	A/G	log(Fasting insulin)	MAGIC	20081858	2010	European	MAGIC	A	A/G	NA	0.022	-0.02	0.0086	0.02005	-	NA	46186	0	46186	21	pmol/l
rs3767494	chr1:200871216	A/G	log(Fasting insulin)	MAGIC	22885924	2012	European	MAGIC	A	A/G	NA	0.022	-0.01	0.0053	0.0473	-	NA	108557	0	108557	56	pmol/l
rs3767494	chr1:200871216	A/G	log(Fasting insulin) adjusted for BMI	MAGIC	22885924	2012	European	MAGIC	A	A/G	NA	0.022	-0.0059	0.0043	0.1714	-	NA	108557	0	108557	56	pmol/l
rs3767494	chr1:200871216	A/G	log(HOMA-B)	MAGIC	20081858	2010	European	MAGIC	A	A/G	NA	0.022	-0.014	0.0069	0.0389	-	NA	46186	0	46186	21	NA
rs3767494	chr1:200871216	A/G	log(HOMA-IR)	MAGIC	20081858	2010	European	MAGIC	A	A/G	NA	0.022	-0.021	0.0089	0.01799	-	NA	46186	0	46186	21	NA
rs3767494	chr1:200871216	A/G	log(Increm30)	MAGIC	24699409	2014	European	MAGIC	A	A/G	NA	0.022	0.014	0.043	0.7433	+	NA	4447	0	4447	7	Z-score
rs3767494	chr1:200871216	A/G	log(Ins30)	MAGIC	24699409	2014	European	MAGIC	A	A/G	NA	0.022	0.012	0.043	0.7808	+	NA	4483	0	4483	7	Z-score
rs3767494	chr1:200871216	A/G	log(Ins30) adjusted for BMI	MAGIC	24699409	2014	European	MAGIC	A	A/G	NA	0.022	NA	NA	0.8352	NA	NA	4409	0	4409	7	Z-score
rs3767494	chr1:200871216	A/G	log(ISI)	MAGIC	24699409	2014	European	MAGIC	A	A/G	NA	0.022	NA	NA	0.388	NA	NA	4769	0	4769	7	Z-score
rs3767494	chr1:200871216	A/G	log(Proinsulin)	MAGIC	21873549	2011	European	MAGIC	A	A/G	NA	0.022	-0.0027	0.018	0.8812	-	NA	10701	0	10701	4	pmol/l
rs3767494	chr1:200871216	A/G	Rheumatoid arthritis	Okada Y	24390342	2014	European	Okada Y	A	A/G	NA	NA	-0.01005	0.04132	0.74	-	NA	58284	14361	43923	18	log(OR)
rs3767494	chr1:200871216	A/G	Rheumatoid arthritis	Okada Y	24390342	2014	Mixed	Okada Y	A	A/G	NA	NA	-0.01005	0.03338	0.86	-	NA	80799	19234	61565	22	log(OR)
rs3767494	chr1:200871216	A/G	Attention deficit hyperactivity disorder	PGC	20732625	2010	European	PGC	A	A/G	0.025	0.025	NA	NA	0.985	+	NA	3351	896	2455	4	log(OR)
rs3767494	chr1:200871216	A/G	Bipolar disorder	PGC	21926972	2011	European	PGC	A	A/G	0.025	0.025	0.007373	0.0592	0.9006	+	NA	16731	7481	9250	11	log(OR)
rs3767494	chr1:200871216	A/G	Cross disorder	PGC	23453885	2013	European	PGC	A	A/G	0.0229	0.0229	-0.02604	0.0321	0.4182	-	NA	61220	33332	27888	22	log(OR)
rs3767494	chr1:200871216	A/G	Major depressive disorder	PGC	22472876	2012	European	PGC	A	A/G	0.0229	0.0229	-0.1223	0.0592	0.03884	-	NA	18759	9240	9519	9	log(OR)
rs3767494	chr1:200871216	A/G	Schizophrenia	PGC	25056061	2014	Mixed	PGC	A	A/G	NA	NA	0.002597	0.0255	0.9191	+	NA	82315	35476	46839	49	log(OR)
rs3767494	chr1:200871216	A/G	Age at menarche	ReproGen	25231870	2014	European	ReproGen	A	A/G	0.06	0.06	0.013	0.01545	0.4	+	NA	182416	0	182416	58	years
rs3767494	chr1:200871216	A/G	Age at menopause	ReproGen	26414677	2015	European	ReproGen	A	A/G	0.05	0.05	0	0.05	0.95	+	NA	69360	0	69360	33	years
rs3767494	chr1:200871216	A/G	Bipolar disorder	Smith E	19488044	2009	Mixed	Smith E	A	A/G	NA	NA	NA	NA	0.1292	NA	NA	2034	1001	1033	1	log(OR)
rs3767494	chr1:200871216	A/G	College completion	SSGAC	23722424	2013	European	SSGAC	A	A/G	0.02	0.02	-0.02634	0.021	0.2287	-	NA	95427	22044	73383	42	log(OR)
rs3767494	chr1:200871216	A/G	Depressive symptoms	SSGAC	27089181	2016	European	SSGAC	A	A/G	0.0317	0.0317	0.022	0.012	0.05738	+	NA	180866	0	180866	3	SD
rs3767494	chr1:200871216	A/G	Neuroticism	SSGAC	27089181	2016	European	SSGAC	A	A/G	0.0317	0.0317	0.02	0.011	0.0569	+	NA	170911	0	170911	2	SD
rs3767494	chr1:200871216	A/G	Subject well being	SSGAC	27089181	2016	European	SSGAC	A	A/G	0.0317	0.0317	-0.008	0.008	0.3539	-	NA	298420	0	298420	59	SD
rs3767494	chr1:200871216	A/G	Years of educational attainment	SSGAC	23722424	2013	European	SSGAC	A	A/G	0.02	0.02	0	0.007	0.9639	+	NA	101069	0	101069	42	years
rs3767494	chr1:200871216	A/G	Years of educational attainment	SSGAC	27225129	2016	European	SSGAC	A	A/G	0.0317	0.0317	-0.002	0.006	0.73	-	NA	328917	0	328917	64	years
rs3767494	chr1:200871216	A/G	Years of educational attainment in females	SSGAC	27225129	2016	European	SSGAC	A	A/G	0.0317	0.0317	0.004	0.009	0.638	+	NA	181443	0	181443	62	years
rs3767494	chr1:200871216	A/G	Years of educational attainment in males	SSGAC	27225129	2016	European	SSGAC	A	A/G	0.0317	0.0317	-0.007	0.01	0.451	-	NA	147474	0	147474	6	years
rs3767494	chr1:200871216	A/G	Rheumatoid arthritis	Stahl E	20453842	2010	European	Stahl E	A	A/G	0.0365	0.0365	0.03922	0.06843	0.5651	+	0.75652	25702	5537	20165	6	log(OR)
rs3767494	chr1:200871216	A/G	Visual refractive error	Stambolian D	23474815	2013	European	Stambolian D	A	A/G	NA	NA	0.016	0.0644	0.8037	+	NA	7280	0	7280	5	NA
rs3767494	chr1:200871216	A/G	Cigarettes per day	TAG	20418890	2010	European	TAG	A	A/G	0.0499	0.0499	0.0957	0.2191	0.6622	+	NA	38181	0	38181	13	cigarettes/day
rs3767494	chr1:200871216	A/G	Ever smoker	TAG	20418890	2010	European	TAG	A	A/G	0.0895	0.0895	0.0253	0.0311	0.4162	+	NA	74035	41969	32066	16	log(OR)
rs3767494	chr1:200871216	A/G	Former smoker	TAG	20418890	2010	European	TAG	A	A/G	0.0487	0.0487	0.0397	0.0433	0.3593	+	NA	41278	23969	17309	14	log(OR)
rs3767494	chr1:200871216	A/G	log(Age of smoking onset)	TAG	20418890	2010	European	TAG	A	A/G	0.0539	0.0539	-0.006	0.0058	0.3035	-	NA	24114	0	24114	13	years
rs3767494	chr1:200871216	A/G	Coronary artery disease CAD	CARDIoGRAMplusC4D	23202125	2013	Mixed	NHLBI GRASP Catalog (version 2)	NA	NA	NA	NA	NA	NA	0.0492	NA	NA	210040	NA	NA	NA	NA
rs3767494	chr1:200871216	A/G	Aortic valve calcium	CHARGE	23388002	2013	Mixed	NHLBI GRASP Catalog (version 2)	NA	NA	NA	NA	NA	NA	0.01089	NA	NA	12985	NA	NA	NA	NA
rs3767494	chr1:200871216	A/G	Total cholesterol	GLGC	20686565	2010	Mixed	NHLBI GRASP Catalog (version 2)	NA	NA	NA	NA	NA	NA	0.03388	NA	NA	140059	NA	NA	NA	NA
rs3767494	chr1:200871216	A/G	Fasting insulin	MAGIC	20081858	2010	European	NHLBI GRASP Catalog (version 2)	NA	NA	NA	NA	NA	NA	0.02005	NA	NA	122744	NA	NA	NA	NA
rs3767494	chr1:200871216	A/G	HOMA B	MAGIC	20081858	2010	European	NHLBI GRASP Catalog (version 2)	NA	NA	NA	NA	NA	NA	0.0389	NA	NA	122744	NA	NA	NA	NA
rs3767494	chr1:200871216	A/G	HOMA IR	MAGIC	20081858	2010	European	NHLBI GRASP Catalog (version 2)	NA	NA	NA	NA	NA	NA	0.01799	NA	NA	122744	NA	NA	NA	NA
rs3767494	chr1:200871216	A/G	Coronary artery disease CAD	Samani NJ	17634449	2007	European	NHLBI GRASP Catalog (version 2)	NA	NA	NA	NA	NA	NA	0.0005503	NA	NA	7383	NA	NA	NA	NA
rs3767494	chr1:200871216	A/G	Body mass index BMI	Speliotes EK	20935630	2010	European	NHLBI GRASP Catalog (version 2)	NA	NA	NA	NA	NA	NA	0.0386	NA	NA	249796	NA	NA	NA	NA
rs3767494	chr1:200871216	A/G	Serum ratio of sebacate decanedioatevalerate	Suhre K	21886157	2011	European	NHLBI GRASP Catalog (version 2)	NA	NA	NA	NA	NA	NA	2.4e-05	NA	NA	2820	NA	NA	NA	NA	HbA1c
rs12440118	chr15:42744094	A/G	log(Adiponectin)	ADIPOGen	22479202	2012	European	ADIPOGen	A	A/G	NA	0.1667	0.002695	0.006147	0.6707	+	NA	29189	0	29189	18	ug/ml
rs12440118	chr15:42744094	A/G	Multiple sclerosis	Baranzini S	19010793	2009	European	Baranzini S	A	A/G	NA	NA	NA	NA	0.5639	NA	NA	1861	978	883	1	log(OR)
rs12440118	chr15:42744094	A/G	Statin response difference HDL	Barber M	20339536	2010	European	Barber M	A	A/G	NA	0.1493	NA	NA	0.5978	NA	NA	3932	0	3932	3	IVNT
rs12440118	chr15:42744094	A/G	Statin response difference LDL	Barber M	20339536	2010	European	Barber M	A	A/G	NA	0.1493	NA	NA	0.9702	NA	NA	3932	0	3932	3	IVNT
rs12440118	chr15:42744094	A/G	Statin response difference total cholesterol	Barber M	20339536	2010	European	Barber M	A	A/G	NA	0.1493	NA	NA	0.9162	NA	NA	3932	0	3932	3	IVNT
rs12440118	chr15:42744094	A/G	Statin response difference triglycerides	Barber M	20339536	2010	European	Barber M	A	A/G	NA	0.1493	NA	NA	0.2889	NA	NA	3932	0	3932	3	IVNT
rs12440118	chr15:42744094	A/G	Coronary artery disease	C4D	21378988	2011	Mixed	C4D	A	A/G	0.88	0.12	0.0075	0.026	0.772	+	0.4616	30440	15396	15044	4	log(OR)
rs12440118	chr15:42744094	A/G	Coronary artery disease	CARDIoGRAM	21378990	2011	European	CARDIoGRAM	A	A/G	0.8578	0.1422	-0.03759	0.01987	0.05859	-	0.66772	78638	20196	58442	14	log(OR)
rs12440118	chr15:42744094	A/G	Coronary artery disease	CARDIoGRAMplusC4D	23202125	2013	Mixed	CARDIoGRAMplusC4D	A	A/G	0.8652	0.1348	-0.01133	0.01266	0.3706	-	0.0866	194427	63746	130681	48	log(OR)
rs12440118	chr15:42744094	A/G	Coronary artery disease	CARDIoGRAMplusC4D	26343387	2015	Mixed	CARDIoGRAMplusC4D	A	A/G	0.8655	0.1345	0.008599	0.01422	0.5453	+	0.693581	184305	60801	123504	48	log(OR)
rs12440118	chr15:42744094	A/G	Myocardial infarction	CARDIoGRAMplusC4D	26343387	2015	Mixed	CARDIoGRAMplusC4D	A	A/G	0.8677	0.1323	0.01097	0.01558	0.4817	+	0.892753	167181	43677	123504	48	log(OR)
rs12440118	chr15:42744094	A/G	Psoriasis	CASP	19680446	2009	Mixed	CASP	A	A/G	NA	NA	NA	NA	0.1768	NA	NA	2759	1359	1400	3	log(OR)
rs12440118	chr15:42744094	A/G	Aortic valve calcification	CHARGE	23388002	2013	Mixed	CHARGE	A	A/G	NA	0.1468	NA	NA	0.8419	NA	NA	6942	2245	4697	3	log(OR)
rs12440118	chr15:42744094	A/G	Mitral annular calcification	CHARGE	23388002	2013	Mixed	CHARGE	A	A/G	NA	0.1461	NA	NA	0.353	NA	NA	3795	568	3227	2	log(OR)
rs12440118	chr15:42744094	A/G	Chronic kidney disease	CKD-Gen	20383146	2010	European	CKD-Gen	A	A/G	0.833	0.167	NA	NA	0.14	-	NA	62237	5783	56454	19	log(OR)
rs12440118	chr15:42744094	A/G	Chronic kidney disease	CKD-Gen	26831199	2016	European	CKD-Gen	A	A/G	0.845	0.155	-0.015	0.021	0.45	-	NA	117165	12385	104780	43	log(OR)
rs12440118	chr15:42744094	A/G	log(eGFR creatinine)	CKD-Gen	20383146	2010	European	CKD-Gen	A	A/G	0.833	0.167	NA	NA	0.14	+	NA	67093	0	67093	20	ml/min/1.73m2
rs12440118	chr15:42744094	A/G	log(eGFR creatinine)	CKD-Gen	26831199	2016	European	CKD-Gen	A	A/G	0.845	0.155	0.0002	0.0012	0.87	+	NA	133806	0	133806	48	ml/min/1.73m2
rs12440118	chr15:42744094	A/G	log(eGFR creatinine in diabetics)	CKD-Gen	26831199	2016	European	CKD-Gen	A	A/G	0.845	0.155	-0.0083	0.005	0.096	-	NA	11529	0	11529	39	ml/min/1.73m2
rs12440118	chr15:42744094	A/G	log(eGFR creatinine in non diabetics)	CKD-Gen	26831199	2016	European	CKD-Gen	A	A/G	0.845	0.155	0.0008	0.0012	0.54	+	NA	118450	0	118450	45	ml/min/1.73m2
rs12440118	chr15:42744094	A/G	log(eGFR cystatin C)	CKD-Gen	20383146	2010	European	CKD-Gen	A	A/G	0.833	0.167	NA	NA	0.081	+	NA	20957	0	20957	8	ml/min/1.73m2
rs12440118	chr15:42744094	A/G	log(eGFR cystatin C)	CKD-Gen	26831199	2016	European	CKD-Gen	A	A/G	0.845	0.155	0.0045	0.0027	0.085	+	NA	33145	0	33145	16	ml/min/1.73m2
rs12440118	chr15:42744094	A/G	log(Urinary albumin creatinine ratio)	CKD-Gen	21355061	2011	European	CKD-Gen	A	A/G	0.833	0.167	NA	NA	0.7	-	NA	31580	0	31580	12	mg/g
rs12440118	chr15:42744094	A/G	log(Urinary albumin creatinine ratio)	CKD-Gen	26631737	2016	European	CKD-Gen	A	A/G	0.845	0.155	-0.0028	0.0096	0.77	-	NA	54450	0	54450	20	mg/g
rs12440118	chr15:42744094	A/G	log(Urinary albumin creatinine ratio in diabetics)	CKD-Gen	26631737	2016	European	CKD-Gen	A	A/G	0.845	0.155	-0.01	0.041	0.81	-	NA	5825	0	5825	20	mg/g
rs12440118	chr15:42744094	A/G	log(Urinary albumin creatinine ratio in non diabetics)	CKD-Gen	26631737	2016	European	CKD-Gen	A	A/G	0.845	0.155	-0.0071	0.0099	0.47	-	NA	46061	0	46061	20	mg/g
rs12440118	chr15:42744094	A/G	Microalbuminuria	CKD-Gen	21355061	2011	European	CKD-Gen	A	A/G	0.833	0.167	NA	NA	0.88	-	NA	30482	3696	26786	12	log(OR)
rs12440118	chr15:42744094	A/G	Microalbuminuria	CKD-Gen	26631737	2016	European	CKD-Gen	A	A/G	0.845	0.155	-0.017	0.03	0.58	-	NA	54116	7798	46318	19	log(OR)
rs12440118	chr15:42744094	A/G	Neuroblastoma	COG	21124317	2011	European	COG	A	A/G	NA	NA	NA	NA	0.04647	NA	NA	4881	1627	3254	1	log(OR)
rs12440118	chr15:42744094	A/G	Type II diabetes	DIAGRAM	24509480	2014	Mixed	DIAGRAM	A	A/G	NA	NA	0.00995	0.02263	0.61	+	NA	110452	26488	83964	4	log(OR)
rs12440118	chr15:42744094	A/G	Inflammatory bowel disease	Duerr R	17068223	2006	European	Duerr R	A	A/G	NA	NA	NA	NA	0.4389	NA	NA	1912	939	973	2	log(OR)
rs12440118	chr15:42744094	A/G	Atopic dermatitis	EAGLE	26482879	2015	Mixed	EAGLE	A	A/G	0.8546	0.1454	0.02855	0.02624	0.2767	+	0.648754	103066	18900	84166	22	log(OR)
rs12440118	chr15:42744094	A/G	Birthlength	EGGC	25281659	2014	European	EGGC	A	A/G	NA	NA	0.0069	0.0139	0.6206	+	NA	23070	0	23070	22	SDS
rs12440118	chr15:42744094	A/G	Birthweight	EGGC	23202124	2013	European	EGGC	A	A/G	NA	NA	0.0014	0.012	0.91	+	NA	26836	0	26836	18	Z-score
rs12440118	chr15:42744094	A/G	Childhood BMI	EGGC	26604143	2016	European	EGGC	A	A/G	NA	NA	0.0115	0.0121	0.3417	+	NA	30349	0	30349	20	SDS
rs12440118	chr15:42744094	A/G	Childhood obesity	EGGC	22484627	2012	European	EGGC	A	A/G	NA	NA	-0.0199	0.0378	0.5982	-	NA	13848	5530	8318	14	log(OR)
rs12440118	chr15:42744094	A/G	Height SDS for females aged 10 years and males aged 12 years	EGGC	23449627	2013	European	EGGC	A	A/G	NA	NA	0.01359	0.01785	0.4567	+	NA	13952	0	13952	9	SDS
rs12440118	chr15:42744094	A/G	Height SDS for females aged 10 years	EGGC	23449627	2013	European	EGGC	A	A/G	NA	NA	0.007435	0.02551	0.7735	+	NA	6968	0	6968	8	SDS
rs12440118	chr15:42744094	A/G	Height SDS for males aged 12 years	EGGC	23449627	2013	European	EGGC	A	A/G	NA	NA	0.01948	0.02497	0.4399	+	NA	6984	0	6984	7	SDS
rs12440118	chr15:42744094	A/G	Infant head circumference	EGGC	22504419	2012	European	EGGC	A	A/G	0.862	0.138	-0.0002	0.0209	0.9918	-	NA	10756	0	10756	7	Z-score
rs12440118	chr15:42744094	A/G	Standardized difference in height between age 14 years and adult	EGGC	23449627	2013	European	EGGC	A	A/G	NA	NA	0.006896	0.03399	0.6227	+	NA	4282	0	4282	5	SDS
rs12440118	chr15:42744094	A/G	Standardized difference in height between age 14 years and adult in females	EGGC	23449627	2013	European	EGGC	A	A/G	NA	NA	0.01515	0.03128	0.6283	+	NA	4945	0	4945	5	SDS
rs12440118	chr15:42744094	A/G	Standardized difference in height between age 14 years and adult in males	EGGC	23449627	2013	European	EGGC	A	A/G	NA	NA	0.006896	0.03399	0.8394	+	NA	4282	0	4282	4	SDS
rs12440118	chr15:42744094	A/G	Standardized difference in height between age 8 years and adult	EGGC	23449627	2013	European	EGGC	A	A/G	NA	NA	-0.0171	0.02032	0.4065	-	NA	10790	0	10790	6	SDS
rs12440118	chr15:42744094	A/G	Standardized difference in height between age 8 years and adult in females	EGGC	23449627	2013	European	EGGC	A	A/G	NA	NA	-0.01522	0.02769	0.5853	-	NA	5750	0	5750	6	SDS
rs12440118	chr15:42744094	A/G	Standardized difference in height between age 8 years and adult in males	EGGC	23449627	2013	European	EGGC	A	A/G	NA	NA	-0.01929	0.0299	0.5196	-	NA	5040	0	5040	5	SDS
rs12440118	chr15:42744094	A/G	Tanner stage	EGGC	24770850	2014	European	EGGC	A	A/G	NA	NA	-0.02444	0.01886	0.198	-	NA	9916	0	9916	7	NA
rs12440118	chr15:42744094	A/G	Tanner stage females	EGGC	24770850	2014	European	EGGC	A	A/G	NA	NA	-0.03308	0.01886	0.1494	-	NA	6147	0	6147	6	NA
rs12440118	chr15:42744094	A/G	Tanner stage males	EGGC	24770850	2014	European	EGGC	A	A/G	NA	NA	-0.005981	0.01886	0.8579	-	NA	3769	0	3769	4	NA
rs12440118	chr15:42744094	A/G	Age-related macular degeneration	Fritsche L	23455636	2013	Mixed	Fritsche L	A	A/G	NA	NA	NA	NA	0.04688	+	NA	54987	6711	48276	15	log(OR)
rs12440118	chr15:42744094	A/G	Geographic atrophy	Fritsche L	23455636	2013	Mixed	Fritsche L	A	A/G	NA	NA	NA	NA	0.5069	+	NA	48423	1925	46498	15	log(OR)
rs12440118	chr15:42744094	A/G	Neovascularization	Fritsche L	23455636	2013	Mixed	Fritsche L	A	A/G	NA	NA	NA	NA	0.02489	+	NA	50475	3560	46915	15	log(OR)
rs12440118	chr15:42744094	A/G	Asthma	GABRIEL	20860503	2010	European	GABRIEL	A	A/G	0.9359	0.0641	-0.06547	0.02699	0.0153	-	0.3913	26475	10365	16110	24	log(OR)
rs12440118	chr15:42744094	A/G	Agreeableness	GPC	21173776	2010	European	GPC	A	A/G	NA	0.167	-0.1019	0.0845	0.2276	-	NA	17375	0	17375	10	NA
rs12440118	chr15:42744094	A/G	Conscientiousness	GPC	21173776	2010	European	GPC	A	A/G	NA	0.167	-0.0051	0.1015	0.9603	-	NA	17375	0	17375	10	NA
rs12440118	chr15:42744094	A/G	Extraversion	GPC	21173776	2010	European	GPC	A	A/G	NA	0.167	0.0051	0.104	0.961	+	NA	17375	0	17375	10	NA
rs12440118	chr15:42744094	A/G	Extraversion	GPC	26362575	2016	European	GPC	A	A/G	NA	0.146	-0.0071	0.0075	0.3421	-	NA	63030	0	63030	29	NA
rs12440118	chr15:42744094	A/G	Neuroticism	GPC	21173776	2010	European	GPC	A	A/G	NA	0.167	0.2043	0.1306	0.1178	+	NA	17375	0	17375	10	NA
rs12440118	chr15:42744094	A/G	Neuroticism	GPC	25993607	2015	European	GPC	A	A/G	NA	0.146	0.0023	0.008	0.7719	+	NA	63661	0	63661	29	NA
rs12440118	chr15:42744094	A/G	Openness	GPC	21173776	2010	European	GPC	A	A/G	NA	0.167	0.1189	0.097	0.2203	+	NA	17375	0	17375	10	NA
rs12440118	chr15:42744094	A/G	Femoral neck bone mineral density	GEFOS	22504420	2012	Mixed	GEFOS	A	A/G	0.8333	0.1667	NA	NA	0.6918	+	NA	32961	0	32961	17	g/cm2
rs12440118	chr15:42744094	A/G	Femoral neck bone mineral density in females	GEFOS	22504420	2012	Mixed	GEFOS	A	A/G	0.8333	0.1667	NA	NA	0.9508	-	NA	23007	0	23007	16	g/cm2
rs12440118	chr15:42744094	A/G	Femoral neck bone mineral density in males	GEFOS	22504420	2012	Mixed	GEFOS	A	A/G	0.8333	0.1667	NA	NA	0.6955	+	NA	9954	0	9954	13	g/cm2
rs12440118	chr15:42744094	A/G	Femoral neck mineral density	GEFOS	26367794	2015	European	GEFOS	A	A/G	0.887	0.113	-0.006704	0.01023	0.5202	-	0.728642	32735	0	32735	14	Z-score
rs12440118	chr15:42744094	A/G	Forearm bone mineral density	GEFOS	26367794	2015	European	GEFOS	A	A/G	0.887	0.113	0.0223	0.02184	0.3168	+	0.696709	8143	0	8143	5	Z-score
rs12440118	chr15:42744094	A/G	Lumbar spine bone mineral density	GEFOS	22504420	2012	Mixed	GEFOS	A	A/G	0.8333	0.1667	NA	NA	0.9749	-	NA	31800	0	31800	16	g/cm2
rs12440118	chr15:42744094	A/G	Lumbar spine bone mineral density in females	GEFOS	22504420	2012	Mixed	GEFOS	A	A/G	0.8333	0.1667	NA	NA	0.3199	+	NA	21720	0	21720	13	g/cm2
rs12440118	chr15:42744094	A/G	Lumbar spine bone mineral density in males	GEFOS	22504420	2012	Mixed	GEFOS	A	A/G	0.8333	0.1667	NA	NA	0.3683	-	NA	10080	0	10080	12	g/cm2
rs12440118	chr15:42744094	A/G	Lumber spine bone mineral density	GEFOS	26367794	2015	European	GEFOS	A	A/G	0.887	0.113	0.007229	0.01186	0.5502	+	0.723184	28498	0	28498	12	Z-score
rs12440118	chr15:42744094	A/G	BMI	GIANT	23754948	2013	European	GIANT	A	A/G	0.8333	0.1667	0.01299	0.006288	0.03883	+	NA	126561	0	126561	46	IVNT
rs12440118	chr15:42744094	A/G	BMI	GIANT	25673413	2015	European	GIANT	A	A/G	0.8333	0.1667	0.0056	0.0044	0.2018	+	NA	322080	0	322080	114	IVNT
rs12440118	chr15:42744094	A/G	BMI	GIANT	25673413	2015	Mixed	GIANT	A	A/G	0.8333	0.1667	0.0063	0.0043	0.1432	+	NA	339009	0	339009	125	IVNT
rs12440118	chr15:42744094	A/G	BMI in females	GIANT	23754948	2013	European	GIANT	A	A/G	0.8333	0.1667	0.0075	0.0087	0.39	+	NA	67949	0	67949	46	IVNT
rs12440118	chr15:42744094	A/G	BMI in females	GIANT	25673413	2015	Mixed	GIANT	A	A/G	0.8333	0.1667	0.0059	0.0056	0.2971	+	NA	171952	0	171952	107	IVNT
rs12440118	chr15:42744094	A/G	BMI in females greater than 50 years of age	GIANT	26426971	2015	European	GIANT	A	A/G	0.83	0.17	0.0025	0.0067	0.71	+	NA	104165	0	104165	114	IVNT
rs12440118	chr15:42744094	A/G	BMI in females less than or equal to 50 years of age	GIANT	26426971	2015	European	GIANT	A	A/G	0.83	0.17	0.0063	0.0086	0.47	+	NA	64018	0	64018	114	IVNT
rs12440118	chr15:42744094	A/G	BMI in males	GIANT	23754948	2013	European	GIANT	A	A/G	0.8333	0.1667	0.019	0.0091	0.04	+	NA	58612	0	58612	46	IVNT
rs12440118	chr15:42744094	A/G	BMI in males	GIANT	25673413	2015	Mixed	GIANT	A	A/G	0.8333	0.1667	0.0052	0.0058	0.3722	+	NA	152838	0	152838	106	IVNT
rs12440118	chr15:42744094	A/G	BMI in males greater than 50 years of age	GIANT	26426971	2015	European	GIANT	A	A/G	0.83	0.17	0.005	0.007	0.48	+	NA	91658	0	91658	114	IVNT
rs12440118	chr15:42744094	A/G	BMI in males less than or equal to 50 years of age	GIANT	26426971	2015	European	GIANT	A	A/G	0.83	0.17	0.0066	0.0097	0.5	+	NA	49157	0	49157	114	IVNT
rs12440118	chr15:42744094	A/G	BMI tails	GIANT	23563607	2013	European	GIANT	A	A/G	0.833	0.167	0.091	0.043	0.033	+	NA	11257	5553	5704	51	log(OR)
rs12440118	chr15:42744094	A/G	BMI variability	GIANT	22982992	2012	European	GIANT	A	A/G	0.82	0.18	0.0073	0.0081	0.37	+	NA	127566	0	127566	38	Z-score2
rs12440118	chr15:42744094	A/G	Height	GIANT	23754948	2013	European	GIANT	A	A/G	0.8333	0.1667	0.01525	0.005889	0.009602	+	NA	133618	0	133618	46	Z-score
rs12440118	chr15:42744094	A/G	Height	GIANT	25282103	2014	European	GIANT	A	A/G	0.833	0.167	0.013	0.0042	0.0024	+	NA	253172	0	253172	79	Z-score
rs12440118	chr15:42744094	A/G	Height in females	GIANT	23754948	2013	European	GIANT	A	A/G	0.8333	0.1667	0.018	0.008	0.022	+	NA	73097	0	73097	46	Z-score
rs12440118	chr15:42744094	A/G	Height in males	GIANT	23754948	2013	European	GIANT	A	A/G	0.8333	0.1667	0.012	0.0087	0.17	+	NA	60521	0	60521	46	Z-score
rs12440118	chr15:42744094	A/G	Height tails	GIANT	23563607	2013	European	GIANT	A	A/G	0.833	0.167	0.04	0.043	0.35	+	NA	10891	5443	5448	51	log(OR)
rs12440118	chr15:42744094	A/G	Height variability	GIANT	22982992	2012	European	GIANT	A	A/G	0.82	0.18	0.0053	0.0081	0.51	+	NA	129155	0	129155	38	Z-score2
rs12440118	chr15:42744094	A/G	Hip circumference	GIANT	25673412	2015	Mixed	GIANT	A	A/G	0.8333	0.1667	0.014	0.0051	0.0055	+	NA	227235	0	227235	101	IVNT
rs12440118	chr15:42744094	A/G	Hip circumference	GIANT	25673412	2015	European	GIANT	A	A/G	0.8333	0.1667	0.013	0.0051	0.0095	+	NA	212986	0	212986	101	IVNT
rs12440118	chr15:42744094	A/G	Hip circumference in females	GIANT	25673412	2015	Mixed	GIANT	A	A/G	0.8333	0.1667	0.0092	0.0066	0.17	+	NA	125092	0	125092	101	IVNT
rs12440118	chr15:42744094	A/G	Hip circumference in males	GIANT	25673412	2015	Mixed	GIANT	A	A/G	0.8333	0.1667	0.02	0.0071	0.0056	+	NA	100208	0	100208	101	IVNT
rs12440118	chr15:42744094	A/G	Obesity class 1	GIANT	23563607	2013	European	GIANT	A	A/G	0.833	0.167	0.038	0.018	0.034	+	NA	94376	31189	63187	51	log(OR)
rs12440118	chr15:42744094	A/G	Obesity class 2	GIANT	23563607	2013	European	GIANT	A	A/G	0.833	0.167	0.041	0.029	0.15	+	NA	61021	8752	52269	51	log(OR)
rs12440118	chr15:42744094	A/G	Obesity class 3	GIANT	23563607	2013	European	GIANT	A	A/G	0.833	0.167	0.069	0.056	0.22	+	NA	32467	1833	30634	51	log(OR)
rs12440118	chr15:42744094	A/G	Overweight	GIANT	23563607	2013	European	GIANT	A	A/G	0.833	0.167	0.025	0.013	0.054	+	NA	156404	90917	65487	51	log(OR)
rs12440118	chr15:42744094	A/G	Waist circumference	GIANT	23754948	2013	European	GIANT	A	A/G	0.8333	0.1667	0.01304	0.007399	0.07805	+	NA	85625	0	85625	46	IVNT
rs12440118	chr15:42744094	A/G	Waist circumference	GIANT	25673412	2015	European	GIANT	A	A/G	0.8333	0.1667	0.0052	0.0049	0.28	+	NA	232038	0	232038	101	IVNT
rs12440118	chr15:42744094	A/G	Waist circumference	GIANT	25673412	2015	Mixed	GIANT	A	A/G	0.8333	0.1667	0.0056	0.0048	0.25	+	NA	244240	0	244240	101	IVNT
rs12440118	chr15:42744094	A/G	Waist circumference in females	GIANT	23754948	2013	European	GIANT	A	A/G	0.8333	0.1667	0.0015	0.01	0.88	+	NA	47320	0	47320	46	IVNT
rs12440118	chr15:42744094	A/G	Waist circumference in females	GIANT	25673412	2015	Mixed	GIANT	A	A/G	0.8333	0.1667	-0.0006	0.0062	0.92	-	NA	134573	0	134573	101	IVNT
rs12440118	chr15:42744094	A/G	Waist circumference in males	GIANT	23754948	2013	European	GIANT	A	A/G	0.8333	0.1667	0.027	0.011	0.0099	+	NA	38304	0	38304	46	IVNT
rs12440118	chr15:42744094	A/G	Waist circumference in males	GIANT	25673412	2015	Mixed	GIANT	A	A/G	0.8333	0.1667	0.013	0.0068	0.048	+	NA	109818	0	109818	101	IVNT
rs12440118	chr15:42744094	A/G	Waist hip ratio	GIANT	23754948	2013	European	GIANT	A	A/G	0.8333	0.1667	0.0011	0.007399	0.8819	+	NA	77312	0	77312	46	IVNT
rs12440118	chr15:42744094	A/G	Waist hip ratio	GIANT	25673412	2015	European	GIANT	A	A/G	0.8333	0.1667	-0.0002	0.0048	0.96	-	NA	212152	0	212152	101	IVNT
rs12440118	chr15:42744094	A/G	Waist hip ratio	GIANT	25673412	2015	Mixed	GIANT	A	A/G	0.8333	0.1667	-0.0007	0.0048	0.88	-	NA	226410	0	226410	101	IVNT
rs12440118	chr15:42744094	A/G	Waist hip ratio adjusted for BMI	GIANT	25673412	2015	Mixed	GIANT	A	A/G	0.8333	0.1667	-0.0041	0.0049	0.4	-	NA	224197	0	224197	109	IVNT
rs12440118	chr15:42744094	A/G	Waist hip ratio adjusted for BMI in females greater than 50 years of age	GIANT	26426971	2015	European	GIANT	A	A/G	0.83	0.17	-0.024	0.0081	0.0035	-	NA	71093	0	71093	114	IVNT
rs12440118	chr15:42744094	A/G	Waist hip ratio adjusted for BMI in females less than or equal to 50 years of age	GIANT	26426971	2015	European	GIANT	A	A/G	0.83	0.17	0.0067	0.01	0.52	+	NA	43342	0	43342	114	IVNT
rs12440118	chr15:42744094	A/G	Waist hip ratio adjusted for BMI in males greater than 50 years of age	GIANT	26426971	2015	European	GIANT	A	A/G	0.83	0.17	0.012	0.009	0.19	+	NA	56798	0	56798	114	IVNT
rs12440118	chr15:42744094	A/G	Waist hip ratio adjusted for BMI in males less than or equal to 50 years of age	GIANT	26426971	2015	European	GIANT	A	A/G	0.83	0.17	0.0023	0.011	0.84	+	NA	35441	0	35441	114	IVNT
rs12440118	chr15:42744094	A/G	Waist hip ratio in females	GIANT	23754948	2013	European	GIANT	A	A/G	0.8333	0.1667	-0.017	0.01	0.094	-	NA	42732	0	42732	46	IVNT
rs12440118	chr15:42744094	A/G	Waist hip ratio in females	GIANT	25673412	2015	Mixed	GIANT	A	A/G	0.8333	0.1667	-0.0063	0.0064	0.32	-	NA	124573	0	124573	101	IVNT
rs12440118	chr15:42744094	A/G	Waist hip ratio in males	GIANT	23754948	2013	European	GIANT	A	A/G	0.8333	0.1667	0.023	0.011	0.031	+	NA	34581	0	34581	46	IVNT
rs12440118	chr15:42744094	A/G	Waist hip ratio in males	GIANT	25673412	2015	Mixed	GIANT	A	A/G	0.8333	0.1667	0.0064	0.007	0.36	+	NA	99810	0	99810	101	IVNT
rs12440118	chr15:42744094	A/G	Waist hip ratio tails	GIANT	23563607	2013	European	GIANT	A	A/G	0.833	0.167	-0.044	0.051	0.39	-	NA	6658	2984	3674	51	log(OR)
rs12440118	chr15:42744094	A/G	Weight	GIANT	23754948	2013	European	GIANT	A	A/G	0.8333	0.1667	0.01691	0.006288	0.007165	+	NA	125902	0	125902	46	IVNT
rs12440118	chr15:42744094	A/G	Weight in females	GIANT	23754948	2013	European	GIANT	A	A/G	0.8333	0.1667	0.015	0.0087	0.088	+	NA	67585	0	67585	46	IVNT
rs12440118	chr15:42744094	A/G	Weight in males	GIANT	23754948	2013	European	GIANT	A	A/G	0.8333	0.1667	0.019	0.0091	0.042	+	NA	58317	0	58317	46	IVNT
rs12440118	chr15:42744094	A/G	Glioma	GliomaScan	22886559	2012	European	GliomaScan	A	A/G	NA	NA	NA	NA	0.5912	NA	NA	6811	1856	4955	18	log(OR)
rs12440118	chr15:42744094	A/G	HDL	GLGC	20686565	2010	Mixed	GLGC	A	A/G	NA	NA	0.0105	0.0068	0.1251	+	NA	99900	0	99900	46	Z-score
rs12440118	chr15:42744094	A/G	HDL	GLGC	24097068	2013	European	GLGC	A	A/G	0.8734	0.1266	0.0057	0.005	0.1539	+	NA	171172	0	171172	60	IVNT
rs12440118	chr15:42744094	A/G	LDL	GLGC	20686565	2010	Mixed	GLGC	A	A/G	NA	NA	-0.0009	0.0074	0.5031	-	NA	95454	0	95454	46	Z-score
rs12440118	chr15:42744094	A/G	LDL	GLGC	24097068	2013	European	GLGC	A	A/G	0.8734	0.1266	0.0027	0.0055	0.7923	+	NA	158562	0	158562	60	IVNT
rs12440118	chr15:42744094	A/G	Total cholesterol	GLGC	20686565	2010	Mixed	GLGC	A	A/G	NA	NA	-0.0053	0.0073	0.2111	-	NA	100184	0	100184	46	Z-score
rs12440118	chr15:42744094	A/G	Total cholesterol	GLGC	24097068	2013	European	GLGC	A	A/G	0.8734	0.1266	-0.0025	0.0053	0.5456	-	NA	170435	0	170435	60	IVNT
rs12440118	chr15:42744094	A/G	Triglycerides	GLGC	20686565	2010	Mixed	GLGC	A	A/G	NA	NA	-0.0128	0.0068	0.1286	-	NA	96598	0	96598	46	Z-score
rs12440118	chr15:42744094	A/G	Triglycerides	GLGC	24097068	2013	European	GLGC	A	A/G	0.8734	0.1266	-0.0086	0.0049	0.1793	-	NA	162408	0	162408	60	IVNT
rs12440118	chr15:42744094	A/G	Gout	GUGC	23263486	2012	European	GUGC	A	A/G	NA	NA	-0.027	0.045	0.5477	-	NA	69374	2115	67259	14	log(OR)
rs12440118	chr15:42744094	A/G	Serum urate	GUGC	23263486	2012	European	GUGC	A	A/G	NA	NA	0.0043	0.0075	0.5921	+	NA	110231	0	110231	48	mg/dl
rs12440118	chr15:42744094	A/G	Systemic lupus erythematosus	Hom G	18204098	2008	European	Hom G	A	A/G	NA	NA	NA	NA	0.02454	NA	NA	3094	1311	1783	3	log(OR)
rs12440118	chr15:42744094	A/G	Heart rate	HRGene	23583979	2013	Mixed	HRGene	A	A/G	0.8599	0.1401	-0.0484	0.0745	0.5363	-	NA	90429	0	90429	36	bpm
rs12440118	chr15:42744094	A/G	Breast cancer	Hunter D	17529973	2007	European	Hunter D	A	A/G	NA	NA	NA	NA	0.8403	NA	NA	2287	1145	1142	4	log(OR)
rs12440118	chr15:42744094	A/G	Crohns disease	IBDGC	23128233	2012	European	IBDGC	A	A/G	NA	NA	NA	NA	0.75	NA	NA	14342	6299	8043	7	log(OR)
rs12440118	chr15:42744094	A/G	Crohns disease	IBDGC	26192919	2015	European	IBDGC	A	A/G	0.849	0.151	-0.0364	0.0315	0.2473	-	0.344	20883	5956	14927	7	log(OR)
rs12440118	chr15:42744094	A/G	Inflammatory bowel disease	IBDGC	26192919	2015	European	IBDGC	A	A/G	0.849	0.151	-0.023	0.0234	0.3271	-	0.327	34652	12882	21770	15	log(OR)
rs12440118	chr15:42744094	A/G	Ulcerative colitis	IBDGC	23128233	2012	European	IBDGC	A	A/G	NA	NA	NA	NA	0.759	NA	NA	20672	6945	13727	8	log(OR)
rs12440118	chr15:42744094	A/G	Ulcerative colitis	IBDGC	26192919	2015	European	IBDGC	A	A/G	0.85	0.15	-0.0109	0.0298	0.7153	-	0.4388	27432	6968	20464	8	log(OR)
rs12440118	chr15:42744094	A/G	DBP	ICBP	21909115	2011	European	ICBP	A	A/G	NA	NA	NA	NA	0.116	NA	NA	69395	0	69395	29	mmHg
rs12440118	chr15:42744094	A/G	SBP	ICBP	21909115	2011	European	ICBP	A	A/G	NA	NA	NA	NA	0.372	NA	NA	69395	0	69395	29	mmHg
rs12440118	chr15:42744094	A/G	Alzheimers disease	IGAP	24162737	2013	European	IGAP	A	A/G	NA	NA	-0.0221	0.0215	0.3049	-	NA	54162	17008	37154	31	log(OR)
rs12440118	chr15:42744094	A/G	Epilepsy	ILAE	25087078	2014	Mixed	ILAE	A	A/G	NA	NA	NA	NA	0.3685	-	NA	34853	8696	26157	12	log(OR)
rs12440118	chr15:42744094	A/G	Focal epilepsy	ILAE	25087078	2014	Mixed	ILAE	A	A/G	NA	NA	NA	NA	0.7395	-	NA	28916	5310	23606	10	log(OR)
rs12440118	chr15:42744094	A/G	Genetic generalised epilepsy	ILAE	25087078	2014	Mixed	ILAE	A	A/G	NA	NA	NA	NA	0.6451	-	NA	21596	2606	18990	8	log(OR)
rs12440118	chr15:42744094	A/G	Ischemic stroke	ISGS	17434096	2007	European	ISGS	A	A/G	NA	NA	NA	NA	0.4065	NA	NA	517	249	268	1	log(OR)
rs12440118	chr15:42744094	A/G	log(Leptin)	Kilpelainen T	26833098	2016	European	Kilpelainen T	A	A/G	NA	NA	0.008	0.009	0.3747	+	NA	32160	0	32160	23	ngml-1
rs12440118	chr15:42744094	A/G	log(Leptin) adjusted for BMI	Kilpelainen T	26833098	2016	European	Kilpelainen T	A	A/G	NA	NA	0.0056	0.007	0.4242	+	NA	31812	0	31812	23	ngml-1
rs12440118	chr15:42744094	A/G	Body fat percentage	Lu Y	26833246	2016	Mixed	Lu Y	A	A/G	0.8541	0.1459	0.0021	0.0069	0.7644	+	0.6079	90000	0	90000	56	IVNT
rs12440118	chr15:42744094	A/G	2 hour fasting glucose	MAGIC	20081857	2010	European	MAGIC	A	A/G	NA	0.155	-0.012	0.028	0.6684	-	NA	15234	0	15234	9	mmol/l
rs12440118	chr15:42744094	A/G	Fasting glucose	MAGIC	20081858	2010	European	MAGIC	A	A/G	NA	0.155	0.0019	0.0053	0.7258	+	NA	46186	0	46186	21	mmol/l
rs12440118	chr15:42744094	A/G	HbA1C	MAGIC	20858683	2010	European	MAGIC	A	A/G	NA	0.155	-0.0041	0.0048	0.4006	-	NA	46368	0	46368	23	%
rs12440118	chr15:42744094	A/G	log(AUCins)	MAGIC	24699409	2014	European	MAGIC	A	A/G	NA	0.155	-0.017	0.036	0.6339	-	NA	4324	0	4324	7	Z-score
rs12440118	chr15:42744094	A/G	log(AUCins/AUCglu)	MAGIC	24699409	2014	European	MAGIC	A	A/G	NA	0.155	-0.026	0.036	0.4666	-	NA	4213	0	4213	7	Z-score
rs12440118	chr15:42744094	A/G	log(CIR)	MAGIC	24699409	2014	European	MAGIC	A	A/G	NA	0.155	-0.018	0.031	0.5579	-	NA	5318	0	5318	7	Z-score
rs12440118	chr15:42744094	A/G	log(CIR) adjusted for ISI	MAGIC	24699409	2014	European	MAGIC	A	A/G	NA	0.155	NA	NA	0.8492	NA	NA	4789	0	4789	7	Z-score
rs12440118	chr15:42744094	A/G	log(DI)	MAGIC	24699409	2014	European	MAGIC	A	A/G	NA	0.155	-0.016	0.032	0.6087	-	NA	5130	0	5130	7	Z-score
rs12440118	chr15:42744094	A/G	log(Fasting insulin)	MAGIC	20081858	2010	European	MAGIC	A	A/G	NA	0.155	0.0008	0.0056	0.8844	+	NA	46186	0	46186	21	pmol/l
rs12440118	chr15:42744094	A/G	log(HOMA-B)	MAGIC	20081858	2010	European	MAGIC	A	A/G	NA	0.155	0.0002	0.005	0.9658	+	NA	46186	0	46186	21	NA
rs12440118	chr15:42744094	A/G	log(HOMA-IR)	MAGIC	20081858	2010	European	MAGIC	A	A/G	NA	0.155	-0.0007	0.0059	0.9039	-	NA	46186	0	46186	21	NA
rs12440118	chr15:42744094	A/G	log(Increm30)	MAGIC	24699409	2014	European	MAGIC	A	A/G	NA	0.155	0.0036	0.034	0.917	+	NA	4447	0	4447	7	Z-score
rs12440118	chr15:42744094	A/G	log(Ins30)	MAGIC	24699409	2014	European	MAGIC	A	A/G	NA	0.155	0.012	0.035	0.7359	+	NA	4483	0	4483	7	Z-score
rs12440118	chr15:42744094	A/G	log(Ins30) adjusted for BMI	MAGIC	24699409	2014	European	MAGIC	A	A/G	NA	0.155	NA	NA	0.8223	NA	NA	4409	0	4409	7	Z-score
rs12440118	chr15:42744094	A/G	log(ISI)	MAGIC	24699409	2014	European	MAGIC	A	A/G	NA	0.155	NA	NA	0.9607	NA	NA	4769	0	4769	7	Z-score
rs12440118	chr15:42744094	A/G	log(Proinsulin)	MAGIC	21873549	2011	European	MAGIC	A	A/G	NA	0.155	0.0066	0.0098	0.4981	+	NA	10701	0	10701	4	pmol/l
rs12440118	chr15:42744094	A/G	Rheumatoid arthritis	Okada Y	24390342	2014	European	Okada Y	A	A/G	NA	NA	-0.01005	0.02579	0.72	-	NA	58284	14361	43923	18	log(OR)
rs12440118	chr15:42744094	A/G	Rheumatoid arthritis	Okada Y	24390342	2014	Mixed	Okada Y	A	A/G	NA	NA	-0.01005	0.02579	0.72	-	NA	80799	19234	61565	22	log(OR)
rs12440118	chr15:42744094	A/G	Alcohol dependence	Olfson E	22978509	2012	Mixed	Olfson E	A	A/G	NA	NA	NA	NA	0.5207	NA	NA	3829	1897	1932	3	log(OR)
rs12440118	chr15:42744094	A/G	Pancreatic cancer	PanScan	20101243	2010	Mixed	PanScan	A	A/G	NA	NA	NA	NA	0.4035	NA	NA	7785	3851	3934	20	log(OR)
rs12440118	chr15:42744094	A/G	Attention deficit hyperactivity disorder	PGC	20732625	2010	European	PGC	A	A/G	0.8333	0.1667	NA	NA	0.3156	-	NA	3351	896	2455	4	log(OR)
rs12440118	chr15:42744094	A/G	Bipolar disorder	PGC	21926972	2011	European	PGC	A	A/G	0.8333	0.1667	-0.004812	0.034	0.8875	-	NA	16731	7481	9250	11	log(OR)
rs12440118	chr15:42744094	A/G	Cross disorder	PGC	23453885	2013	European	PGC	A	A/G	0.8394	0.1605	-0.02041	0.0168	0.2265	-	NA	61220	33332	27888	22	log(OR)
rs12440118	chr15:42744094	A/G	Major depressive disorder	PGC	22472876	2012	European	PGC	A	A/G	0.8394	0.1605	0.01882	0.0297	0.5157	+	NA	18759	9240	9519	9	log(OR)
rs12440118	chr15:42744094	A/G	Schizophrenia	PGC	25056061	2014	Mixed	PGC	A	A/G	NA	NA	-0.002704	0.0154	0.8633	-	NA	82315	35476	46839	49	log(OR)
rs12440118	chr15:42744094	A/G	Parkinsons disease	Prankratz N	21829596	2011	European	Prankratz N	A	A/G	NA	NA	NA	NA	0.5157	NA	NA	1672	816	856	1	log(OR)
rs12440118	chr15:42744094	A/G	Age at menarche	ReproGen	25231870	2014	European	ReproGen	A	A/G	0.83	0.17	0.011	0.008583	0.2	+	NA	182416	0	182416	58	years
rs12440118	chr15:42744094	A/G	Age at menopause	ReproGen	26414677	2015	European	ReproGen	A	A/G	0.83	0.17	0.03	0.03	0.37	+	NA	69360	0	69360	33	years
rs12440118	chr15:42744094	A/G	Parkinsons disease	Simon Sanchez J	19915575	2009	European	Simon Sanchez J	A	A/G	NA	NA	NA	NA	0.8434	NA	NA	5691	1713	3978	1	log(OR)
rs12440118	chr15:42744094	A/G	Cognitive function	SSGAC	25201988	2014	European	SSGAC	A	A/G	0.833	0.167	0.0063	0.0179	0.7255	+	NA	106736	0	106736	11	Z-score
rs12440118	chr15:42744094	A/G	College completion	SSGAC	23722424	2013	European	SSGAC	A	A/G	0.82	0.18	0.02372	0.014	0.08541	+	NA	95427	22044	73383	42	log(OR)
rs12440118	chr15:42744094	A/G	Depressive symptoms	SSGAC	27089181	2016	European	SSGAC	A	A/G	0.8601	0.1399	0.002	0.005	0.7363	+	NA	180866	0	180866	3	SD
rs12440118	chr15:42744094	A/G	Neuroticism	SSGAC	27089181	2016	European	SSGAC	A	A/G	0.8601	0.1399	0	0.005	0.9791	+	NA	170911	0	170911	2	SD
rs12440118	chr15:42744094	A/G	Subject well being	SSGAC	27089181	2016	European	SSGAC	A	A/G	0.8601	0.1399	-0.004	0.005	0.4288	-	NA	298420	0	298420	59	SD
rs12440118	chr15:42744094	A/G	Years of educational attainment	SSGAC	23722424	2013	European	SSGAC	A	A/G	0.82	0.18	0.005	0.005	0.3658	+	NA	101069	0	101069	42	years
rs12440118	chr15:42744094	A/G	Years of educational attainment	SSGAC	27225129	2016	European	SSGAC	A	A/G	0.8601	0.1399	0.01	0.003	0.005967	+	NA	328917	0	328917	64	years
rs12440118	chr15:42744094	A/G	Years of educational attainment in females	SSGAC	27225129	2016	European	SSGAC	A	A/G	0.8601	0.1399	0.012	0.005	0.009661	+	NA	181443	0	181443	62	years
rs12440118	chr15:42744094	A/G	Years of educational attainment in males	SSGAC	27225129	2016	European	SSGAC	A	A/G	0.8601	0.1399	0.007	0.005	0.1832	+	NA	147474	0	147474	6	years
rs12440118	chr15:42744094	A/G	Rheumatoid arthritis	Stahl E	20453842	2010	European	Stahl E	A	A/G	0.8477	0.1523	0.05129	0.03766	0.1584	+	0.93887	25704	5539	20165	6	log(OR)
rs12440118	chr15:42744094	A/G	Visual refractive error	Stambolian D	23474815	2013	European	Stambolian D	A	A/G	NA	NA	-0.0136	0.0462	0.7685	-	NA	7280	0	7280	5	NA
rs12440118	chr15:42744094	A/G	Cigarettes per day	TAG	20418890	2010	European	TAG	A	A/G	0.8503	0.1497	0.0917	0.1138	0.4206	+	NA	38181	0	38181	13	cigarettes/day
rs12440118	chr15:42744094	A/G	Ever smoker	TAG	20418890	2010	European	TAG	A	A/G	0.8259	0.1741	-0.0004	0.0161	0.9803	-	NA	74035	41969	32066	16	log(OR)
rs12440118	chr15:42744094	A/G	Former smoker	TAG	20418890	2010	European	TAG	A	A/G	0.8495	0.1505	0.0065	0.0222	0.7692	+	NA	41278	23969	17309	14	log(OR)
rs12440118	chr15:42744094	A/G	log(Age of smoking onset)	TAG	20418890	2010	European	TAG	A	A/G	0.849	0.151	-0.0016	0.0032	0.6056	-	NA	24114	0	24114	13	years
rs12440118	chr15:42744094	A/G	Bipolar disorder	Chen DT	22182935	2011	Mixed	NHLBI GRASP Catalog (version 2)	NA	NA	NA	NA	NA	NA	0.01464	NA	NA	18598	NA	NA	NA	NA
rs12440118	chr15:42744094	A/G	Acute lung injury following major trauma	Christie	22295056	2012	European	NHLBI GRASP Catalog (version 2)	NA	NA	NA	NA	NA	NA	0.00034	NA	NA	3361	NA	NA	NA	NA
rs12440118	chr15:42744094	A/G	Cystatin C in serum	CKD-Gen	20383146	2010	European	NHLBI GRASP Catalog (version 2)	NA	NA	NA	NA	NA	NA	0.039	NA	NA	90075	NA	NA	NA	NA
rs12440118	chr15:42744094	A/G	Neuroblastoma brain cancer	COG	21124317	2011	European	NHLBI GRASP Catalog (version 2)	NA	NA	NA	NA	NA	NA	0.04647	NA	NA	8348	NA	NA	NA	NA
rs12440118	chr15:42744094	A/G	Advanced age related macular degeneration	Fritsche L	23455636	2013	Mixed	NHLBI GRASP Catalog (version 2)	NA	NA	NA	NA	NA	NA	0.04688	NA	NA	77255	NA	NA	NA	NA
rs12440118	chr15:42744094	A/G	Advanced age related macular degeneration choroidal neovascularization vs no AMD	Fritsche L	23455636	2013	Mixed	NHLBI GRASP Catalog (version 2)	NA	NA	NA	NA	NA	NA	0.02489	NA	NA	77255	NA	NA	NA	NA
rs12440118	chr15:42744094	A/G	Asthma	GABRIEL	20860503	2010	European	NHLBI GRASP Catalog (version 2)	NA	NA	NA	NA	NA	NA	0.0153	NA	NA	26475	NA	NA	NA	NA
rs12440118	chr15:42744094	A/G	Salmonella induced pyroptosis	Ko	22837397	2012	Unspecified	NHLBI GRASP Catalog (version 2)	NA	NA	NA	NA	NA	NA	0.0025	NA	NA	120	NA	NA	NA	NA
rs12440118	chr15:42744094	A/G	Height	Lango Allen H	20881960	2010	European	NHLBI GRASP Catalog (version 2)	NA	NA	NA	NA	NA	NA	0.02676	NA	NA	183727	NA	NA	NA	NA
rs12440118	chr15:42744094	A/G	DBP	BPExome	NA	2016	Mixed	BPExome	NA	NA	NA	NA	NA	NA	0.1891	NA	NA	192763	0	192763	51	IVNT
rs12440118	chr15:42744094	A/G	Hypertension	BPExome	NA	2016	Mixed	BPExome	NA	NA	NA	NA	NA	NA	0.8767	NA	NA	183273	92652	90621	51	log(OR)
rs12440118	chr15:42744094	A/G	Pulse pressure	BPExome	NA	2016	Mixed	BPExome	NA	NA	NA	NA	NA	NA	0.1039	NA	NA	192763	0	192763	51	IVNT
rs12440118	chr15:42744094	A/G	SBP	BPExome	NA	2016	Mixed	BPExome	NA	NA	NA	NA	NA	NA	0.8272	NA	NA	192763	0	192763	51	IVNT
rs7144734	chr14:57441980	A/G	log(Adiponectin)	ADIPOGen	22479202	2012	European	ADIPOGen	A	A/G	NA	0.3	-0.007636	0.004937	0.1336	-	NA	29298	0	29298	18	ug/ml
rs7144734	chr14:57441980	A/G	Statin response difference HDL	Barber M	20339536	2010	European	Barber M	A	A/G	NA	0.2867	NA	NA	0.2735	NA	NA	3932	0	3932	3	IVNT
rs7144734	chr14:57441980	A/G	Statin response difference LDL	Barber M	20339536	2010	European	Barber M	A	A/G	NA	0.2867	NA	NA	0.34	NA	NA	3932	0	3932	3	IVNT
rs7144734	chr14:57441980	A/G	Statin response difference total cholesterol	Barber M	20339536	2010	European	Barber M	A	A/G	NA	0.2867	NA	NA	0.6592	NA	NA	3932	0	3932	3	IVNT
rs7144734	chr14:57441980	A/G	Statin response difference triglycerides	Barber M	20339536	2010	European	Barber M	A	A/G	NA	0.2867	NA	NA	0.2668	NA	NA	3932	0	3932	3	IVNT
rs7144734	chr14:57441980	A/G	Coronary artery disease	CARDIoGRAM	21378990	2011	European	CARDIoGRAM	A	A/G	0.2975	0.2975	0.04162	0.01556	0.007474	+	0.580787	81759	20609	61150	14	log(OR)
rs7144734	chr14:57441980	A/G	Coronary artery disease	CARDIoGRAMplusC4D	23202125	2013	Mixed	CARDIoGRAMplusC4D	A	A/G	0.2808	0.2808	0.02436	0.009782	0.01279	+	0.154	194427	63746	130681	48	log(OR)
rs7144734	chr14:57441980	A/G	Coronary artery disease	CARDIoGRAMplusC4D	26343387	2015	Mixed	CARDIoGRAMplusC4D	A	A/G	0.2484	0.2484	0.01145	0.01118	0.3056	+	0.427953	184305	60801	123504	48	log(OR)
rs7144734	chr14:57441980	A/G	Myocardial infarction	CARDIoGRAMplusC4D	26343387	2015	Mixed	CARDIoGRAMplusC4D	A	A/G	0.2404	0.2404	0.02195	0.01259	0.08123	+	0.656106	167181	43677	123504	48	log(OR)
rs7144734	chr14:57441980	A/G	Aortic valve calcification	CHARGE	23388002	2013	Mixed	CHARGE	A	A/G	NA	0.2816	NA	NA	0.4503	NA	NA	6942	2245	4697	3	log(OR)
rs7144734	chr14:57441980	A/G	Mitral annular calcification	CHARGE	23388002	2013	Mixed	CHARGE	A	A/G	NA	0.292	NA	NA	0.5449	NA	NA	3795	568	3227	2	log(OR)
rs7144734	chr14:57441980	A/G	Chronic kidney disease	CKD-Gen	20383146	2010	European	CKD-Gen	A	A/G	0.3	0.3	NA	NA	0.35	+	NA	62237	5783	56454	19	log(OR)
rs7144734	chr14:57441980	A/G	Chronic kidney disease	CKD-Gen	26831199	2016	European	CKD-Gen	A	A/G	0.279	0.279	-0.0039	0.017	0.82	-	NA	117165	12385	104780	43	log(OR)
rs7144734	chr14:57441980	A/G	log(eGFR creatinine)	CKD-Gen	20383146	2010	European	CKD-Gen	A	A/G	0.3	0.3	NA	NA	0.24	-	NA	67093	0	67093	20	ml/min/1.73m2
rs7144734	chr14:57441980	A/G	log(eGFR creatinine)	CKD-Gen	26831199	2016	African	CKD-Gen	A	A/G	0.103	0.103	0	0.0049	0.99	+	NA	16430	0	16430	12	ml/min/1.73m2
rs7144734	chr14:57441980	A/G	log(eGFR creatinine)	CKD-Gen	26831199	2016	European	CKD-Gen	A	A/G	0.279	0.279	0	0.001	0.98	+	NA	133723	0	133723	48	ml/min/1.73m2
rs7144734	chr14:57441980	A/G	log(eGFR creatinine in diabetics)	CKD-Gen	26831199	2016	European	CKD-Gen	A	A/G	0.279	0.279	-0.0022	0.004	0.58	-	NA	11521	0	11521	39	ml/min/1.73m2
rs7144734	chr14:57441980	A/G	log(eGFR creatinine in non diabetics)	CKD-Gen	26831199	2016	European	CKD-Gen	A	A/G	0.279	0.279	0.0004	0.001	0.69	+	NA	118374	0	118374	45	ml/min/1.73m2
rs7144734	chr14:57441980	A/G	log(eGFR cystatin C)	CKD-Gen	20383146	2010	European	CKD-Gen	A	A/G	0.3	0.3	NA	NA	0.82	-	NA	20957	0	20957	8	ml/min/1.73m2
rs7144734	chr14:57441980	A/G	log(eGFR cystatin C)	CKD-Gen	26831199	2016	European	CKD-Gen	A	A/G	0.279	0.279	0.0006	0.0021	0.78	+	NA	33145	0	33145	16	ml/min/1.73m2
rs7144734	chr14:57441980	A/G	log(Urinary albumin creatinine ratio)	CKD-Gen	21355061	2011	European	CKD-Gen	A	A/G	0.3	0.3	NA	NA	0.86	+	NA	31580	0	31580	12	mg/g
rs7144734	chr14:57441980	A/G	log(Urinary albumin creatinine ratio)	CKD-Gen	26631737	2016	European	CKD-Gen	A	A/G	0.279	0.279	-0.0026	0.0066	0.69	-	NA	54450	0	54450	20	mg/g
rs7144734	chr14:57441980	A/G	log(Urinary albumin creatinine ratio in diabetics)	CKD-Gen	26631737	2016	European	CKD-Gen	A	A/G	0.279	0.279	-0.029	0.031	0.35	-	NA	5825	0	5825	20	mg/g
rs7144734	chr14:57441980	A/G	log(Urinary albumin creatinine ratio in non diabetics)	CKD-Gen	26631737	2016	European	CKD-Gen	A	A/G	0.279	0.279	-0.0051	0.0067	0.45	-	NA	46061	0	46061	20	mg/g
rs7144734	chr14:57441980	A/G	Microalbuminuria	CKD-Gen	21355061	2011	European	CKD-Gen	A	A/G	0.3	0.3	NA	NA	0.82	-	NA	30482	3696	26786	12	log(OR)
rs7144734	chr14:57441980	A/G	Microalbuminuria	CKD-Gen	26631737	2016	European	CKD-Gen	A	A/G	0.279	0.279	-0.013	0.023	0.58	-	NA	54116	7798	46318	19	log(OR)
rs7144734	chr14:57441980	A/G	Major Depression Disorder	CONVERGE	26176920	2015	Asian	CONVERGE	A	A/G	0.061	0.061	0.05827	0.06542	0.3731	+	NA	10640	5303	5337	1	log(OR)
rs7144734	chr14:57441980	A/G	Type II diabetes	DIAGRAM	24509480	2014	Mixed	DIAGRAM	A	A/G	NA	NA	0.00995	0.01516	0.44	+	NA	110452	26488	83964	4	log(OR)
rs7144734	chr14:57441980	A/G	Atopic dermatitis	EAGLE	26482879	2015	Mixed	EAGLE	A	A/G	0.2784	0.2784	-0.01854	0.01897	0.3283	-	0.775742	103066	18900	84166	22	log(OR)
rs7144734	chr14:57441980	A/G	Birthlength	EGGC	25281659	2014	European	EGGC	A	A/G	NA	NA	-0.0049	0.0096	0.6106	-	NA	28372	0	28372	22	SDS
rs7144734	chr14:57441980	A/G	Birthweight	EGGC	23202124	2013	European	EGGC	A	A/G	NA	NA	-0.0002	0.0092	0.98	-	NA	26836	0	26836	18	Z-score
rs7144734	chr14:57441980	A/G	Childhood BMI	EGGC	26604143	2016	European	EGGC	A	A/G	NA	NA	-0.0071	0.0085	0.4053	-	NA	35655	0	35655	20	SDS
rs7144734	chr14:57441980	A/G	Childhood obesity	EGGC	22484627	2012	European	EGGC	A	A/G	NA	NA	-0.0584	0.0295	0.048	-	NA	13848	5530	8318	14	log(OR)
rs7144734	chr14:57441980	A/G	Height SDS for females aged 10 years and males aged 12 years	EGGC	23449627	2013	European	EGGC	A	A/G	NA	NA	0.008385	0.01343	0.5417	+	NA	13958	0	13958	9	SDS
rs7144734	chr14:57441980	A/G	Height SDS for females aged 10 years	EGGC	23449627	2013	European	EGGC	A	A/G	NA	NA	0.0004465	0.01888	0.9814	+	NA	6974	0	6974	8	SDS
rs7144734	chr14:57441980	A/G	Height SDS for males aged 12 years	EGGC	23449627	2013	European	EGGC	A	A/G	NA	NA	0.01652	0.01911	0.3922	+	NA	6984	0	6984	7	SDS
rs7144734	chr14:57441980	A/G	Infant head circumference	EGGC	22504419	2012	European	EGGC	A	A/G	0.2836	0.2836	-0.0139	0.0161	0.3866	-	NA	10734	0	10734	7	Z-score
rs7144734	chr14:57441980	A/G	Standardized difference in height between age 14 years and adult	EGGC	23449627	2013	European	EGGC	A	A/G	NA	NA	-0.009709	0.02465	0.7773	-	NA	4282	0	4282	5	SDS
rs7144734	chr14:57441980	A/G	Standardized difference in height between age 14 years and adult in females	EGGC	23449627	2013	European	EGGC	A	A/G	NA	NA	-0.0005208	0.02275	0.9817	-	NA	4946	0	4946	5	SDS
rs7144734	chr14:57441980	A/G	Standardized difference in height between age 14 years and adult in males	EGGC	23449627	2013	European	EGGC	A	A/G	NA	NA	-0.009709	0.02465	0.6941	-	NA	4282	0	4282	4	SDS
rs7144734	chr14:57441980	A/G	Standardized difference in height between age 8 years and adult	EGGC	23449627	2013	European	EGGC	A	A/G	NA	NA	0.03107	0.01465	0.03648	+	NA	10799	0	10799	6	SDS
rs7144734	chr14:57441980	A/G	Standardized difference in height between age 8 years and adult in females	EGGC	23449627	2013	European	EGGC	A	A/G	NA	NA	0.02595	0.0199	0.1954	+	NA	5756	0	5756	6	SDS
rs7144734	chr14:57441980	A/G	Standardized difference in height between age 8 years and adult in males	EGGC	23449627	2013	European	EGGC	A	A/G	NA	NA	0.03712	0.02164	0.087	+	NA	5043	0	5043	5	SDS
rs7144734	chr14:57441980	A/G	Tanner stage	EGGC	24770850	2014	European	EGGC	A	A/G	NA	NA	-0.001499	0.01472	0.9194	-	NA	9915	0	9915	7	NA
rs7144734	chr14:57441980	A/G	Tanner stage females	EGGC	24770850	2014	European	EGGC	A	A/G	NA	NA	-0.01171	0.01472	0.5166	-	NA	6146	0	6146	6	NA
rs7144734	chr14:57441980	A/G	Tanner stage males	EGGC	24770850	2014	European	EGGC	A	A/G	NA	NA	0.01928	0.01472	0.4524	+	NA	3769	0	3769	4	NA
rs7144734	chr14:57441980	A/G	Age-related macular degeneration	Fritsche L	23455636	2013	Mixed	Fritsche L	A	A/G	NA	NA	NA	NA	0.6433	-	NA	59363	7648	51715	15	log(OR)
rs7144734	chr14:57441980	A/G	Geographic atrophy	Fritsche L	23455636	2013	Mixed	Fritsche L	A	A/G	NA	NA	NA	NA	0.2896	-	NA	48420	1925	46495	15	log(OR)
rs7144734	chr14:57441980	A/G	Neovascularization	Fritsche L	23455636	2013	Mixed	Fritsche L	A	A/G	NA	NA	NA	NA	0.9778	-	NA	54840	4486	50354	15	log(OR)
rs7144734	chr14:57441980	A/G	Agreeableness	GPC	21173776	2010	European	GPC	A	A/G	NA	0.3	-0.0574	0.0675	0.3947	-	NA	17375	0	17375	10	NA
rs7144734	chr14:57441980	A/G	Conscientiousness	GPC	21173776	2010	European	GPC	A	A/G	NA	0.3	-0.0524	0.0814	0.52	-	NA	17375	0	17375	10	NA
rs7144734	chr14:57441980	A/G	Extraversion	GPC	21173776	2010	European	GPC	A	A/G	NA	0.3	-0.1419	0.0837	0.08988	-	NA	17375	0	17375	10	NA
rs7144734	chr14:57441980	A/G	Extraversion	GPC	26362575	2016	European	GPC	A	A/G	NA	0.266	-0.0128	0.0065	0.04962	-	NA	63030	0	63030	29	NA
rs7144734	chr14:57441980	A/G	Neuroticism	GPC	21173776	2010	European	GPC	A	A/G	NA	0.3	-0.0077	0.1045	0.9412	-	NA	17375	0	17375	10	NA
rs7144734	chr14:57441980	A/G	Neuroticism	GPC	25993607	2015	European	GPC	A	A/G	NA	0.266	0.0026	0.0066	0.6923	+	NA	63661	0	63661	29	NA
rs7144734	chr14:57441980	A/G	Openness	GPC	21173776	2010	European	GPC	A	A/G	NA	0.3	-0.0749	0.0776	0.3346	-	NA	17375	0	17375	10	NA
rs7144734	chr14:57441980	A/G	Femoral neck bone mineral density	GEFOS	22504420	2012	Mixed	GEFOS	A	A/G	0.3	0.3	NA	NA	0.6322	+	NA	32961	0	32961	17	g/cm2
rs7144734	chr14:57441980	A/G	Femoral neck bone mineral density in females	GEFOS	22504420	2012	Mixed	GEFOS	A	A/G	0.3	0.3	NA	NA	0.4293	+	NA	23007	0	23007	16	g/cm2
rs7144734	chr14:57441980	A/G	Femoral neck bone mineral density in males	GEFOS	22504420	2012	Mixed	GEFOS	A	A/G	0.3	0.3	NA	NA	0.5877	-	NA	9954	0	9954	13	g/cm2
rs7144734	chr14:57441980	A/G	Femoral neck mineral density	GEFOS	26367794	2015	European	GEFOS	A	A/G	0.2354	0.2354	0.003547	0.008537	0.6836	+	0.085277	32735	0	32735	14	Z-score
rs7144734	chr14:57441980	A/G	Forearm bone mineral density	GEFOS	26367794	2015	European	GEFOS	A	A/G	0.2354	0.2354	-0.00997	0.01747	0.5759	-	0.548159	8143	0	8143	5	Z-score
rs7144734	chr14:57441980	A/G	Lumbar spine bone mineral density	GEFOS	22504420	2012	Mixed	GEFOS	A	A/G	0.3	0.3	NA	NA	0.9844	-	NA	31800	0	31800	16	g/cm2
rs7144734	chr14:57441980	A/G	Lumbar spine bone mineral density in females	GEFOS	22504420	2012	Mixed	GEFOS	A	A/G	0.3	0.3	NA	NA	0.6909	+	NA	21720	0	21720	13	g/cm2
rs7144734	chr14:57441980	A/G	Lumbar spine bone mineral density in males	GEFOS	22504420	2012	Mixed	GEFOS	A	A/G	0.3	0.3	NA	NA	0.7506	-	NA	10080	0	10080	12	g/cm2
rs7144734	chr14:57441980	A/G	Lumber spine bone mineral density	GEFOS	26367794	2015	European	GEFOS	A	A/G	0.2354	0.2354	-0.003533	0.009914	0.7269	-	0.079256	28498	0	28498	12	Z-score
rs7144734	chr14:57441980	A/G	BMI	GIANT	23754948	2013	European	GIANT	A	A/G	0.3	0.3	0.001694	0.004911	0.7302	+	NA	126575	0	126575	46	IVNT
rs7144734	chr14:57441980	A/G	BMI	GIANT	25673413	2015	European	GIANT	A	A/G	0.3	0.3	0.002	0.0034	0.5532	+	NA	321625	0	321625	114	IVNT
rs7144734	chr14:57441980	A/G	BMI	GIANT	25673413	2015	Mixed	GIANT	A	A/G	0.3	0.3	0.0025	0.0033	0.4418	+	NA	338689	0	338689	125	IVNT
rs7144734	chr14:57441980	A/G	BMI in females	GIANT	23754948	2013	European	GIANT	A	A/G	0.3	0.3	0.0071	0.0068	0.3	+	NA	67957	0	67957	46	IVNT
rs7144734	chr14:57441980	A/G	BMI in females	GIANT	25673413	2015	Mixed	GIANT	A	A/G	0.3	0.3	0.0048	0.0043	0.2643	+	NA	171712	0	171712	107	IVNT
rs7144734	chr14:57441980	A/G	BMI in females greater than 50 years of age	GIANT	26426971	2015	European	GIANT	A	A/G	0.3	0.3	0.0099	0.0052	0.058	+	NA	105001	0	105001	114	IVNT
rs7144734	chr14:57441980	A/G	BMI in females less than or equal to 50 years of age	GIANT	26426971	2015	European	GIANT	A	A/G	0.3	0.3	-0.0056	0.0065	0.39	-	NA	65170	0	65170	114	IVNT
rs7144734	chr14:57441980	A/G	BMI in males	GIANT	23754948	2013	European	GIANT	A	A/G	0.3	0.3	-0.0042	0.0071	0.56	-	NA	58618	0	58618	46	IVNT
rs7144734	chr14:57441980	A/G	BMI in males	GIANT	25673413	2015	Mixed	GIANT	A	A/G	0.3	0.3	-0.0013	0.0045	0.7714	-	NA	152623	0	152623	106	IVNT
rs7144734	chr14:57441980	A/G	BMI in males greater than 50 years of age	GIANT	26426971	2015	European	GIANT	A	A/G	0.3	0.3	0.001	0.0054	0.85	+	NA	92066	0	92066	114	IVNT
rs7144734	chr14:57441980	A/G	BMI in males less than or equal to 50 years of age	GIANT	26426971	2015	European	GIANT	A	A/G	0.3	0.3	0.0001	0.0074	0.99	+	NA	49996	0	49996	114	IVNT
rs7144734	chr14:57441980	A/G	BMI tails	GIANT	23563607	2013	European	GIANT	A	A/G	0.3	0.3	0.048	0.029	0.095	+	NA	14869	7367	7501	51	log(OR)
rs7144734	chr14:57441980	A/G	BMI variability	GIANT	22982992	2012	European	GIANT	A	A/G	0.3	0.3	0.006	0.0064	0.35	+	NA	127601	0	127601	38	Z-score2
rs7144734	chr14:57441980	A/G	Height	GIANT	23754948	2013	European	GIANT	A	A/G	0.3	0.3	-0.005273	0.004652	0.2571	-	NA	133680	0	133680	46	Z-score
rs7144734	chr14:57441980	A/G	Height	GIANT	25282103	2014	European	GIANT	A	A/G	0.3	0.3	-0.0001	0.0033	0.97	-	NA	252742	0	252742	79	Z-score
rs7144734	chr14:57441980	A/G	Height in females	GIANT	23754948	2013	European	GIANT	A	A/G	0.3	0.3	-0.004	0.0063	0.53	-	NA	73129	0	73129	46	Z-score
rs7144734	chr14:57441980	A/G	Height in males	GIANT	23754948	2013	European	GIANT	A	A/G	0.3	0.3	-0.0068	0.0069	0.33	-	NA	60550	0	60550	46	Z-score
rs7144734	chr14:57441980	A/G	Height tails	GIANT	23563607	2013	European	GIANT	A	A/G	0.3	0.3	-0.022	0.029	0.46	-	NA	14893	7441	7451	51	log(OR)
rs7144734	chr14:57441980	A/G	Height variability	GIANT	22982992	2012	European	GIANT	A	A/G	0.3	0.3	0.0029	0.0063	0.65	+	NA	129190	0	129190	38	Z-score2
rs7144734	chr14:57441980	A/G	Hip circumference	GIANT	25673412	2015	Mixed	GIANT	A	A/G	0.3	0.3	0.005	0.0038	0.19	+	NA	227298	0	227298	101	IVNT
rs7144734	chr14:57441980	A/G	Hip circumference	GIANT	25673412	2015	European	GIANT	A	A/G	0.3	0.3	0.0042	0.0039	0.28	+	NA	212914	0	212914	101	IVNT
rs7144734	chr14:57441980	A/G	Hip circumference in females	GIANT	25673412	2015	Mixed	GIANT	A	A/G	0.3	0.3	0.0085	0.005	0.086	+	NA	125043	0	125043	101	IVNT
rs7144734	chr14:57441980	A/G	Hip circumference in males	GIANT	25673412	2015	Mixed	GIANT	A	A/G	0.3	0.3	-0.0006	0.0054	0.92	-	NA	100321	0	100321	101	IVNT
rs7144734	chr14:57441980	A/G	Obesity class 1	GIANT	23563607	2013	European	GIANT	A	A/G	0.3	0.3	0.018	0.014	0.19	+	NA	96902	32407	64495	51	log(OR)
rs7144734	chr14:57441980	A/G	Obesity class 2	GIANT	23563607	2013	European	GIANT	A	A/G	0.3	0.3	0.03	0.021	0.15	+	NA	71052	9701	61351	51	log(OR)
rs7144734	chr14:57441980	A/G	Obesity class 3	GIANT	23563607	2013	European	GIANT	A	A/G	0.3	0.3	0.016	0.04	0.69	+	NA	38446	2550	35896	51	log(OR)
rs7144734	chr14:57441980	A/G	Overweight	GIANT	23563607	2013	European	GIANT	A	A/G	0.3	0.3	0.015	0.01	0.13	+	NA	157771	92199	65572	51	log(OR)
rs7144734	chr14:57441980	A/G	Waist circumference	GIANT	23754948	2013	European	GIANT	A	A/G	0.3	0.3	0.0044	0.005755	0.4445	+	NA	85626	0	85626	46	IVNT
rs7144734	chr14:57441980	A/G	Waist circumference	GIANT	25673412	2015	European	GIANT	A	A/G	0.3	0.3	0.0056	0.0037	0.13	+	NA	231955	0	231955	101	IVNT
rs7144734	chr14:57441980	A/G	Waist circumference	GIANT	25673412	2015	Mixed	GIANT	A	A/G	0.3	0.3	0.0063	0.0036	0.084	+	NA	244292	0	244292	101	IVNT
rs7144734	chr14:57441980	A/G	Waist circumference in females	GIANT	23754948	2013	European	GIANT	A	A/G	0.3	0.3	0.009	0.0079	0.25	+	NA	47321	0	47321	46	IVNT
rs7144734	chr14:57441980	A/G	Waist circumference in females	GIANT	25673412	2015	Mixed	GIANT	A	A/G	0.3	0.3	0.0093	0.0047	0.051	+	NA	134518	0	134518	101	IVNT
rs7144734	chr14:57441980	A/G	Waist circumference in males	GIANT	23754948	2013	European	GIANT	A	A/G	0.3	0.3	-0.0008	0.0084	0.92	-	NA	38306	0	38306	46	IVNT
rs7144734	chr14:57441980	A/G	Waist circumference in males	GIANT	25673412	2015	Mixed	GIANT	A	A/G	0.3	0.3	0.0022	0.0051	0.67	+	NA	109924	0	109924	101	IVNT
rs7144734	chr14:57441980	A/G	Waist hip ratio	GIANT	23754948	2013	European	GIANT	A	A/G	0.3	0.3	0.009043	0.005755	0.1161	+	NA	77314	0	77314	46	IVNT
rs7144734	chr14:57441980	A/G	Waist hip ratio	GIANT	25673412	2015	European	GIANT	A	A/G	0.3	0.3	0.0029	0.0037	0.44	+	NA	212076	0	212076	101	IVNT
rs7144734	chr14:57441980	A/G	Waist hip ratio	GIANT	25673412	2015	Mixed	GIANT	A	A/G	0.3	0.3	0.0028	0.0036	0.43	+	NA	226468	0	226468	101	IVNT
rs7144734	chr14:57441980	A/G	Waist hip ratio adjusted for BMI	GIANT	25673412	2015	Mixed	GIANT	A	A/G	0.3	0.3	0.0035	0.0037	0.34	+	NA	224169	0	224169	109	IVNT
rs7144734	chr14:57441980	A/G	Waist hip ratio adjusted for BMI in females greater than 50 years of age	GIANT	26426971	2015	European	GIANT	A	A/G	0.3	0.3	0.0037	0.0062	0.55	+	NA	72080	0	72080	114	IVNT
rs7144734	chr14:57441980	A/G	Waist hip ratio adjusted for BMI in females less than or equal to 50 years of age	GIANT	26426971	2015	European	GIANT	A	A/G	0.3	0.3	0.009	0.0078	0.25	+	NA	44204	0	44204	114	IVNT
rs7144734	chr14:57441980	A/G	Waist hip ratio adjusted for BMI in males greater than 50 years of age	GIANT	26426971	2015	European	GIANT	A	A/G	0.3	0.3	0.0038	0.0068	0.58	+	NA	57544	0	57544	114	IVNT
rs7144734	chr14:57441980	A/G	Waist hip ratio adjusted for BMI in males less than or equal to 50 years of age	GIANT	26426971	2015	European	GIANT	A	A/G	0.3	0.3	-0.0005	0.0086	0.95	-	NA	36373	0	36373	114	IVNT
rs7144734	chr14:57441980	A/G	Waist hip ratio in females	GIANT	23754948	2013	European	GIANT	A	A/G	0.3	0.3	0.012	0.0079	0.12	+	NA	42732	0	42732	46	IVNT
rs7144734	chr14:57441980	A/G	Waist hip ratio in females	GIANT	25673412	2015	Mixed	GIANT	A	A/G	0.3	0.3	0.0059	0.0048	0.22	+	NA	124520	0	124520	101	IVNT
rs7144734	chr14:57441980	A/G	Waist hip ratio in males	GIANT	23754948	2013	European	GIANT	A	A/G	0.3	0.3	0.0057	0.0084	0.5	+	NA	34582	0	34582	46	IVNT
rs7144734	chr14:57441980	A/G	Waist hip ratio in males	GIANT	25673412	2015	Mixed	GIANT	A	A/G	0.3	0.3	-0.0003	0.0053	0.95	-	NA	99922	0	99922	101	IVNT
rs7144734	chr14:57441980	A/G	Waist hip ratio tails	GIANT	23563607	2013	European	GIANT	A	A/G	0.3	0.3	0.066	0.035	0.06	+	NA	9272	4275	4997	51	log(OR)
rs7144734	chr14:57441980	A/G	Weight	GIANT	23754948	2013	European	GIANT	A	A/G	0.3	0.3	0.0001414	0.004982	0.9774	+	NA	125915	0	125915	46	IVNT
rs7144734	chr14:57441980	A/G	Weight in females	GIANT	23754948	2013	European	GIANT	A	A/G	0.3	0.3	0.0067	0.0069	0.33	+	NA	67593	0	67593	46	IVNT
rs7144734	chr14:57441980	A/G	Weight in males	GIANT	23754948	2013	European	GIANT	A	A/G	0.3	0.3	-0.007	0.0072	0.33	-	NA	58323	0	58323	46	IVNT
rs7144734	chr14:57441980	A/G	HDL	GLGC	20686565	2010	Mixed	GLGC	A	A/G	NA	NA	-0.0078	0.0055	0.2096	-	NA	99900	0	99900	46	Z-score
rs7144734	chr14:57441980	A/G	HDL	GLGC	24097068	2013	European	GLGC	A	A/G	0.2982	0.2982	-0.0059	0.0038	0.176	-	NA	187061	0	187061	60	IVNT
rs7144734	chr14:57441980	A/G	LDL	GLGC	20686565	2010	Mixed	GLGC	A	A/G	NA	NA	0.001	0.0058	0.8156	+	NA	95454	0	95454	46	Z-score
rs7144734	chr14:57441980	A/G	LDL	GLGC	24097068	2013	European	GLGC	A	A/G	0.2982	0.2982	0.0021	0.0041	0.7892	+	NA	172997	0	172997	60	IVNT
rs7144734	chr14:57441980	A/G	Total cholesterol	GLGC	20686565	2010	Mixed	GLGC	A	A/G	NA	NA	-0.001	0.0058	0.972	-	NA	100184	0	100184	46	Z-score
rs7144734	chr14:57441980	A/G	Total cholesterol	GLGC	24097068	2013	European	GLGC	A	A/G	0.2982	0.2982	0.0045	0.0039	0.3595	+	NA	187253	0	187253	60	IVNT
rs7144734	chr14:57441980	A/G	Triglycerides	GLGC	20686565	2010	Mixed	GLGC	A	A/G	NA	NA	0.0078	0.0054	0.1474	+	NA	96598	0	96598	46	Z-score
rs7144734	chr14:57441980	A/G	Triglycerides	GLGC	24097068	2013	European	GLGC	A	A/G	0.2982	0.2982	0.0077	0.0037	0.02851	+	NA	177763	0	177763	60	IVNT
rs7144734	chr14:57441980	A/G	Gout	GUGC	23263486	2012	European	GUGC	A	A/G	NA	NA	0.027	0.036	0.4603	+	NA	69374	2115	67259	14	log(OR)
rs7144734	chr14:57441980	A/G	Serum urate	GUGC	23263486	2012	European	GUGC	A	A/G	NA	NA	0.018	0.006	0.004059	+	NA	109787	0	109787	48	mg/dl	FPG
rs7144734	chr14:57441980	A/G	Heart rate	HRGene	23583979	2013	Mixed	HRGene	A	A/G	0.288	0.288	0.0442	0.057	0.4609	+	NA	91245	0	91245	36	bpm
rs7144734	chr14:57441980	A/G	Crohns disease	IBDGC	23128233	2012	European	IBDGC	A	A/G	NA	NA	NA	NA	0.26	NA	NA	14342	6299	8043	7	log(OR)
rs7144734	chr14:57441980	A/G	Crohns disease	IBDGC	26192919	2015	European	IBDGC	A	A/G	0.274	0.274	0.0262	0.0256	0.3075	+	0.3205	20883	5956	14927	7	log(OR)
rs7144734	chr14:57441980	A/G	Inflammatory bowel disease	IBDGC	26192919	2015	European	IBDGC	A	A/G	0.276	0.276	-0.009	0.0188	0.6313	-	0.4091	34652	12882	21770	15	log(OR)
rs7144734	chr14:57441980	A/G	Ulcerative colitis	IBDGC	23128233	2012	European	IBDGC	A	A/G	NA	NA	NA	NA	0.214	NA	NA	20672	6945	13727	8	log(OR)
rs7144734	chr14:57441980	A/G	Ulcerative colitis	IBDGC	26192919	2015	European	IBDGC	A	A/G	0.277	0.277	-0.0326	0.0238	0.1705	-	0.3905	27432	6968	20464	8	log(OR)
rs7144734	chr14:57441980	A/G	DBP	ICBP	21909115	2011	European	ICBP	A	A/G	NA	NA	NA	NA	0.147	NA	NA	69395	0	69395	29	mmHg
rs7144734	chr14:57441980	A/G	SBP	ICBP	21909115	2011	European	ICBP	A	A/G	NA	NA	NA	NA	0.5	NA	NA	69395	0	69395	29	mmHg
rs7144734	chr14:57441980	A/G	Alzheimers disease	IGAP	24162737	2013	European	IGAP	A	A/G	NA	NA	0.029	0.0174	0.09585	+	NA	54162	17008	37154	31	log(OR)
rs7144734	chr14:57441980	A/G	Epilepsy	ILAE	25087078	2014	Mixed	ILAE	A	A/G	NA	NA	NA	NA	0.9221	-	NA	34853	8696	26157	12	log(OR)
rs7144734	chr14:57441980	A/G	Focal epilepsy	ILAE	25087078	2014	Mixed	ILAE	A	A/G	NA	NA	NA	NA	0.9379	+	NA	28916	5310	23606	10	log(OR)
rs7144734	chr14:57441980	A/G	Genetic generalised epilepsy	ILAE	25087078	2014	Mixed	ILAE	A	A/G	NA	NA	NA	NA	0.6035	+	NA	21596	2606	18990	8	log(OR)
rs7144734	chr14:57441980	A/G	log(Leptin)	Kilpelainen T	26833098	2016	European	Kilpelainen T	A	A/G	NA	NA	-0.0044	0.007	0.5238	-	NA	32044	0	32044	23	ngml-1
rs7144734	chr14:57441980	A/G	log(Leptin) adjusted for BMI	Kilpelainen T	26833098	2016	European	Kilpelainen T	A	A/G	NA	NA	-0.0056	0.0054	0.3031	-	NA	31704	0	31704	23	ngml-1
rs7144734	chr14:57441980	A/G	Body fat percentage	Lu Y	26833246	2016	Mixed	Lu Y	A	A/G	0.2772	0.2772	0.0003	0.0051	0.9481	+	0.7516	100690	0	100690	56	IVNT
rs7144734	chr14:57441980	A/G	2 hour fasting glucose	MAGIC	20081857	2010	European	MAGIC	A	A/G	NA	0.279	-0.0098	0.021	0.6315	-	NA	15234	0	15234	9	mmol/l
rs7144734	chr14:57441980	A/G	2 hour fasting glucose	MAGIC	22885924	2012	European	MAGIC	A	A/G	NA	0.279	-0.0014	0.012	0.9102	-	NA	42854	0	42854	20	mmol/l
rs7144734	chr14:57441980	A/G	Fasting glucose	MAGIC	20081858	2010	European	MAGIC	A	A/G	NA	0.279	0.0039	0.0041	0.3357	+	NA	46186	0	46186	21	mmol/l
rs7144734	chr14:57441980	A/G	Fasting glucose	MAGIC	22885924	2012	European	MAGIC	A	A/G	NA	0.279	0.00068	0.0023	0.7653	+	NA	133010	0	133010	66	mmol/l
rs7144734	chr14:57441980	A/G	HbA1C	MAGIC	20858683	2010	European	MAGIC	A	A/G	NA	0.279	0.0119	0.0038	0.001659	+	NA	46368	0	46368	23	%
rs7144734	chr14:57441980	A/G	log(AUCins)	MAGIC	24699409	2014	European	MAGIC	A	A/G	NA	0.279	-0.021	0.024	0.3837	-	NA	4324	0	4324	7	Z-score
rs7144734	chr14:57441980	A/G	log(AUCins/AUCglu)	MAGIC	24699409	2014	European	MAGIC	A	A/G	NA	0.279	-0.025	0.024	0.3071	-	NA	4213	0	4213	7	Z-score
rs7144734	chr14:57441980	A/G	log(CIR)	MAGIC	24699409	2014	European	MAGIC	A	A/G	NA	0.279	-0.028	0.022	0.203	-	NA	5318	0	5318	7	Z-score
rs7144734	chr14:57441980	A/G	log(CIR) adjusted for ISI	MAGIC	24699409	2014	European	MAGIC	A	A/G	NA	0.279	NA	NA	0.1991	NA	NA	4789	0	4789	7	Z-score
rs7144734	chr14:57441980	A/G	log(DI)	MAGIC	24699409	2014	European	MAGIC	A	A/G	NA	0.279	-0.038	0.022	0.08249	-	NA	5130	0	5130	7	Z-score
rs7144734	chr14:57441980	A/G	log(Fasting insulin)	MAGIC	20081858	2010	European	MAGIC	A	A/G	NA	0.279	0.0045	0.0042	0.2855	+	NA	46186	0	46186	21	pmol/l
rs7144734	chr14:57441980	A/G	log(Fasting insulin)	MAGIC	22885924	2012	European	MAGIC	A	A/G	NA	0.279	0.0012	0.0026	0.642	+	NA	108557	0	108557	56	pmol/l
rs7144734	chr14:57441980	A/G	log(Fasting insulin) adjusted for BMI	MAGIC	22885924	2012	European	MAGIC	A	A/G	NA	0.279	-0.0023	0.0022	0.3062	-	NA	108557	0	108557	56	pmol/l
rs7144734	chr14:57441980	A/G	log(HOMA-B)	MAGIC	20081858	2010	European	MAGIC	A	A/G	NA	0.279	0.0002	0.0036	0.9468	+	NA	46186	0	46186	21	NA
rs7144734	chr14:57441980	A/G	log(HOMA-IR)	MAGIC	20081858	2010	European	MAGIC	A	A/G	NA	0.279	0.0034	0.0044	0.4352	+	NA	46186	0	46186	21	NA
rs7144734	chr14:57441980	A/G	log(Increm30)	MAGIC	24699409	2014	European	MAGIC	A	A/G	NA	0.279	-0.046	0.023	0.05017	-	NA	4447	0	4447	7	Z-score
rs7144734	chr14:57441980	A/G	log(Ins30)	MAGIC	24699409	2014	European	MAGIC	A	A/G	NA	0.279	-0.038	0.023	0.1047	-	NA	4483	0	4483	7	Z-score
rs7144734	chr14:57441980	A/G	log(Ins30) adjusted for BMI	MAGIC	24699409	2014	European	MAGIC	A	A/G	NA	0.279	NA	NA	0.04951	NA	NA	4409	0	4409	7	Z-score
rs7144734	chr14:57441980	A/G	log(ISI)	MAGIC	24699409	2014	European	MAGIC	A	A/G	NA	0.279	NA	NA	0.6204	NA	NA	4769	0	4769	7	Z-score
rs7144734	chr14:57441980	A/G	log(Proinsulin)	MAGIC	21873549	2011	European	MAGIC	A	A/G	NA	0.279	0.014	0.0079	0.08307	+	NA	10701	0	10701	4	pmol/l
rs7144734	chr14:57441980	A/G	Rheumatoid arthritis	Okada Y	24390342	2014	Asian	Okada Y	A	A/G	NA	NA	-0.04082	0.07416	0.59	-	NA	22515	4873	17642	4	log(OR)
rs7144734	chr14:57441980	A/G	Rheumatoid arthritis	Okada Y	24390342	2014	European	Okada Y	A	A/G	NA	NA	-0.01005	0.02309	0.81	-	NA	58284	14361	43923	18	log(OR)
rs7144734	chr14:57441980	A/G	Rheumatoid arthritis	Okada Y	24390342	2014	Mixed	Okada Y	A	A/G	NA	NA	-0.01005	0.02063	0.7	-	NA	80799	19234	61565	22	log(OR)
rs7144734	chr14:57441980	A/G	Attention deficit hyperactivity disorder	PGC	20732625	2010	European	PGC	A	A/G	0.3	0.3	NA	NA	0.6898	+	NA	3351	896	2455	4	log(OR)
rs7144734	chr14:57441980	A/G	Bipolar disorder	PGC	21926972	2011	European	PGC	A	A/G	0.3	0.3	0.02791	0.0257	0.2783	+	NA	16731	7481	9250	11	log(OR)
rs7144734	chr14:57441980	A/G	Cross disorder	PGC	23453885	2013	European	PGC	A	A/G	0.2844	0.2844	0.01094	0.0134	0.4119	+	NA	61220	33332	27888	22	log(OR)
rs7144734	chr14:57441980	A/G	Major depressive disorder	PGC	22472876	2012	European	PGC	A	A/G	0.2844	0.2844	0.006976	0.024	0.7599	+	NA	18759	9240	9519	9	log(OR)
rs7144734	chr14:57441980	A/G	Schizophrenia	PGC	25056061	2014	Mixed	PGC	A	A/G	NA	NA	0.0197	0.0119	0.09901	+	NA	82315	35476	46839	49	log(OR)
rs7144734	chr14:57441980	A/G	Age at menarche	ReproGen	25231870	2014	European	ReproGen	A	A/G	0.3	0.3	-0.0042	0.006375	0.51	-	NA	182416	0	182416	58	years
rs7144734	chr14:57441980	A/G	Age at menopause	ReproGen	26414677	2015	European	ReproGen	A	A/G	0.3	0.3	0.02	0.02	0.34	+	NA	69360	0	69360	33	years
rs7144734	chr14:57441980	A/G	Bipolar disorder	Smith E	19488044	2009	Mixed	Smith E	A	A/G	NA	NA	NA	NA	0.8844	NA	NA	2034	1001	1033	1	log(OR)
rs7144734	chr14:57441980	A/G	Cognitive function	SSGAC	25201988	2014	European	SSGAC	A	A/G	0.3	0.3	-0.0147	0.0143	0.3029	-	NA	106736	0	106736	11	Z-score
rs7144734	chr14:57441980	A/G	College completion	SSGAC	23722424	2013	European	SSGAC	A	A/G	0.3	0.3	0	0.011	0.9707	+	NA	95427	22044	73383	42	log(OR)
rs7144734	chr14:57441980	A/G	Depressive symptoms	SSGAC	27089181	2016	European	SSGAC	A	A/G	0.2836	0.2836	0.002	0.004	0.6146	+	NA	180866	0	180866	3	SD
rs7144734	chr14:57441980	A/G	Neuroticism	SSGAC	27089181	2016	European	SSGAC	A	A/G	0.2836	0.2836	0.001	0.004	0.8588	+	NA	170911	0	170911	2	SD
rs7144734	chr14:57441980	A/G	Subject well being	SSGAC	27089181	2016	European	SSGAC	A	A/G	0.2836	0.2836	-0.003	0.003	0.3509	-	NA	298420	0	298420	59	SD
rs7144734	chr14:57441980	A/G	Years of educational attainment	SSGAC	23722424	2013	European	SSGAC	A	A/G	0.3	0.3	-0.004	0.004	0.3035	-	NA	101069	0	101069	42	years
rs7144734	chr14:57441980	A/G	Years of educational attainment	SSGAC	27225129	2016	European	SSGAC	A	A/G	0.2836	0.2836	-0.002	0.003	0.4737	-	NA	328917	0	328917	64	years
rs7144734	chr14:57441980	A/G	Years of educational attainment in females	SSGAC	27225129	2016	European	SSGAC	A	A/G	0.2836	0.2836	-0.003	0.004	0.4282	-	NA	181443	0	181443	62	years
rs7144734	chr14:57441980	A/G	Years of educational attainment in males	SSGAC	27225129	2016	European	SSGAC	A	A/G	0.2836	0.2836	-0.002	0.004	0.7068	-	NA	147474	0	147474	6	years
rs7144734	chr14:57441980	A/G	Rheumatoid arthritis	Stahl E	20453842	2010	European	Stahl E	A	A/G	0.2885	0.2885	0	0	0.8986	+	0.51974	25697	5537	20160	6	log(OR)
rs7144734	chr14:57441980	A/G	Visual refractive error	Stambolian D	23474815	2013	European	Stambolian D	A	A/G	NA	NA	-0.0023	0.0368	0.9502	-	NA	7280	0	7280	5	NA
rs7144734	chr14:57441980	A/G	Cigarettes per day	TAG	20418890	2010	European	TAG	A	A/G	0.2852	0.2852	0.1145	0.0937	0.2217	+	NA	38181	0	38181	13	cigarettes/day
rs7144734	chr14:57441980	A/G	Ever smoker	TAG	20418890	2010	European	TAG	A	A/G	0.3018	0.3018	0.0186	0.0133	0.1629	+	NA	74035	41969	32066	16	log(OR)
rs7144734	chr14:57441980	A/G	Former smoker	TAG	20418890	2010	European	TAG	A	A/G	0.2845	0.2845	-0.0098	0.0181	0.5869	-	NA	41278	23969	17309	14	log(OR)
rs7144734	chr14:57441980	A/G	log(Age of smoking onset)	TAG	20418890	2010	European	TAG	A	A/G	0.2821	0.2821	-0.0049	0.0026	0.0559	-	NA	24114	0	24114	13	years
rs7144734	chr14:57441980	A/G	Coronary artery disease CAD	CARDIoGRAMplusC4D	23202125	2013	Mixed	NHLBI GRASP Catalog (version 2)	NA	NA	NA	NA	NA	NA	0.00747	NA	NA	210040	NA	NA	NA	NA
rs7144734	chr14:57441980	A/G	Obesity with early age of onset age 2	EGGC	22484627	2012	European	NHLBI GRASP Catalog (version 2)	NA	NA	NA	NA	NA	NA	0.048	NA	NA	18736	NA	NA	NA	NA
rs7144734	chr14:57441980	A/G	Waist hip ratio	Heid IM	20935629	2010	European	NHLBI GRASP Catalog (version 2)	NA	NA	NA	NA	NA	NA	0.039	NA	NA	190803	NA	NA	NA	NA
rs7144734	chr14:57441980	A/G	Transmission distortion	Meyer	22377632	2012	European	NHLBI GRASP Catalog (version 2)	NA	NA	NA	NA	NA	NA	0.04684	NA	NA	4728	NA	NA	NA	NA
rs17501809	chr9:5372411	A/G	log(Adiponectin)	ADIPOGen	22479202	2012	European	ADIPOGen	A	A/G	NA	0.0862	-0.002297	0.01014	0.8261	-	NA	29243	0	29243	18	ug/ml
rs17501809	chr9:5372411	A/G	Multiple sclerosis	Baranzini S	19010793	2009	European	Baranzini S	A	A/G	NA	NA	NA	NA	0.6051	NA	NA	1861	978	883	1	log(OR)
rs17501809	chr9:5372411	A/G	Statin response difference HDL	Barber M	20339536	2010	European	Barber M	A	A/G	NA	0.0775	NA	NA	0.5406	NA	NA	3932	0	3932	3	IVNT
rs17501809	chr9:5372411	A/G	Statin response difference LDL	Barber M	20339536	2010	European	Barber M	A	A/G	NA	0.0775	NA	NA	0.05999	NA	NA	3932	0	3932	3	IVNT
rs17501809	chr9:5372411	A/G	Statin response difference total cholesterol	Barber M	20339536	2010	European	Barber M	A	A/G	NA	0.0775	NA	NA	0.0844	NA	NA	3932	0	3932	3	IVNT
rs17501809	chr9:5372411	A/G	Statin response difference triglycerides	Barber M	20339536	2010	European	Barber M	A	A/G	NA	0.0775	NA	NA	0.4245	NA	NA	3932	0	3932	3	IVNT
rs17501809	chr9:5372411	A/G	Coronary artery disease	C4D	21378988	2011	Mixed	C4D	A	A/G	0.071	0.071	0.0313	0.0323	0.3323	+	0.961	30387	15359	15028	4	log(OR)
rs17501809	chr9:5372411	A/G	Coronary artery disease	CARDIoGRAM	21378990	2011	European	CARDIoGRAM	A	A/G	0.0983	0.0983	0.01514	0.02878	0.5988	+	0.124878	81999	20752	61247	14	log(OR)
rs17501809	chr9:5372411	A/G	Coronary artery disease	CARDIoGRAMplusC4D	23202125	2013	Mixed	CARDIoGRAMplusC4D	A	A/G	0.0814	0.0814	0.03341	0.01714	0.05124	+	0.429	194427	63746	130681	48	log(OR)
rs17501809	chr9:5372411	A/G	Coronary artery disease	CARDIoGRAMplusC4D	26343387	2015	Mixed	CARDIoGRAMplusC4D	A	A/G	0.0693	0.0693	0.004226	0.01904	0.8243	+	0.362579	184305	60801	123504	48	log(OR)
rs17501809	chr9:5372411	A/G	Myocardial infarction	CARDIoGRAMplusC4D	26343387	2015	Mixed	CARDIoGRAMplusC4D	A	A/G	0.0658	0.0658	0.02204	0.02096	0.2929	+	0.780899	167181	43677	123504	48	log(OR)
rs17501809	chr9:5372411	A/G	Psoriasis	CASP	19680446	2009	Mixed	CASP	A	A/G	NA	NA	NA	NA	0.04062	NA	NA	2759	1359	1400	3	log(OR)
rs17501809	chr9:5372411	A/G	Aortic valve calcification	CHARGE	23388002	2013	Mixed	CHARGE	A	A/G	NA	0.0772	NA	NA	0.4105	NA	NA	6942	2245	4697	3	log(OR)
rs17501809	chr9:5372411	A/G	Mitral annular calcification	CHARGE	23388002	2013	Mixed	CHARGE	A	A/G	NA	0.0726	NA	NA	0.5465	NA	NA	3795	568	3227	2	log(OR)
rs17501809	chr9:5372411	A/G	Chronic kidney disease	CKD-Gen	20383146	2010	European	CKD-Gen	A	A/G	0.086	0.086	NA	NA	0.41	-	NA	62237	5783	56454	19	log(OR)
rs17501809	chr9:5372411	A/G	Chronic kidney disease	CKD-Gen	26831199	2016	European	CKD-Gen	A	A/G	0.107	0.107	-0.019	0.031	0.55	-	NA	117165	12385	104780	43	log(OR)
rs17501809	chr9:5372411	A/G	log(eGFR creatinine)	CKD-Gen	20383146	2010	European	CKD-Gen	A	A/G	0.086	0.086	NA	NA	0.67	+	NA	67093	0	67093	20	ml/min/1.73m2
rs17501809	chr9:5372411	A/G	log(eGFR creatinine)	CKD-Gen	26831199	2016	European	CKD-Gen	A	A/G	0.107	0.107	-0.0003	0.0018	0.86	-	NA	132773	0	132773	48	ml/min/1.73m2
rs17501809	chr9:5372411	A/G	log(eGFR creatinine in diabetics)	CKD-Gen	26831199	2016	European	CKD-Gen	A	A/G	0.107	0.107	0.0064	0.0073	0.38	+	NA	11475	0	11475	39	ml/min/1.73m2
rs17501809	chr9:5372411	A/G	log(eGFR creatinine in non diabetics)	CKD-Gen	26831199	2016	European	CKD-Gen	A	A/G	0.107	0.107	-0.0004	0.0018	0.83	-	NA	117478	0	117478	45	ml/min/1.73m2
rs17501809	chr9:5372411	A/G	log(eGFR cystatin C)	CKD-Gen	20383146	2010	European	CKD-Gen	A	A/G	0.086	0.086	NA	NA	0.35	-	NA	20957	0	20957	8	ml/min/1.73m2
rs17501809	chr9:5372411	A/G	log(eGFR cystatin C)	CKD-Gen	26831199	2016	European	CKD-Gen	A	A/G	0.107	0.107	0.0006	0.0041	0.88	+	NA	32159	0	32159	16	ml/min/1.73m2
rs17501809	chr9:5372411	A/G	log(Urinary albumin creatinine ratio)	CKD-Gen	21355061	2011	European	CKD-Gen	A	A/G	0.086	0.086	NA	NA	0.48	+	NA	31580	0	31580	12	mg/g
rs17501809	chr9:5372411	A/G	log(Urinary albumin creatinine ratio)	CKD-Gen	26631737	2016	European	CKD-Gen	A	A/G	0.107	0.107	-0.0014	0.015	0.93	-	NA	53465	0	53465	20	mg/g
rs17501809	chr9:5372411	A/G	log(Urinary albumin creatinine ratio in diabetics)	CKD-Gen	26631737	2016	European	CKD-Gen	A	A/G	0.107	0.107	0.055	0.06	0.36	+	NA	5825	0	5825	20	mg/g
rs17501809	chr9:5372411	A/G	log(Urinary albumin creatinine ratio in non diabetics)	CKD-Gen	26631737	2016	European	CKD-Gen	A	A/G	0.107	0.107	-0.0086	0.016	0.59	-	NA	45094	0	45094	20	mg/g
rs17501809	chr9:5372411	A/G	Microalbuminuria	CKD-Gen	21355061	2011	European	CKD-Gen	A	A/G	0.086	0.086	NA	NA	0.2	+	NA	30482	3696	26786	12	log(OR)
rs17501809	chr9:5372411	A/G	Microalbuminuria	CKD-Gen	26631737	2016	European	CKD-Gen	A	A/G	0.107	0.107	0.035	0.047	0.46	+	NA	54116	7798	46318	19	log(OR)
rs17501809	chr9:5372411	A/G	Neuroblastoma	COG	21124317	2011	European	COG	A	A/G	NA	NA	NA	NA	1	NA	NA	4881	1627	3254	1	log(OR)
rs17501809	chr9:5372411	A/G	Type II diabetes	DIAGRAM	24509480	2014	Mixed	DIAGRAM	A	A/G	NA	NA	-0.02956	0.02975	0.41	-	NA	110452	26488	83964	4	log(OR)
rs17501809	chr9:5372411	A/G	Atopic dermatitis	EAGLE	26482879	2015	Mixed	EAGLE	A	A/G	0.0734	0.0734	-0.02136	0.03402	0.5302	-	0.353741	103066	18900	84166	22	log(OR)
rs17501809	chr9:5372411	A/G	Birthlength	EGGC	25281659	2014	European	EGGC	A	A/G	NA	NA	0.0444	0.0169	0.008507	+	NA	28336	0	28336	22	SDS
rs17501809	chr9:5372411	A/G	Birthweight	EGGC	23202124	2013	European	EGGC	A	A/G	NA	NA	-0.015	0.017	0.37	-	NA	26836	0	26836	18	Z-score
rs17501809	chr9:5372411	A/G	Childhood BMI	EGGC	26604143	2016	European	EGGC	A	A/G	NA	NA	-0.0114	0.0155	0.4594	-	NA	35662	0	35662	20	SDS
rs17501809	chr9:5372411	A/G	Childhood obesity	EGGC	22484627	2012	European	EGGC	A	A/G	NA	NA	0.0063	0.0556	0.9097	+	NA	13848	5530	8318	14	log(OR)
rs17501809	chr9:5372411	A/G	Height SDS for females aged 10 years and males aged 12 years	EGGC	23449627	2013	European	EGGC	A	A/G	NA	NA	-0.02465	0.02584	0.351	-	NA	13947	0	13947	9	SDS
rs17501809	chr9:5372411	A/G	Height SDS for females aged 10 years	EGGC	23449627	2013	European	EGGC	A	A/G	NA	NA	-0.06817	0.03645	0.06474	-	NA	6966	0	6966	8	SDS
rs17501809	chr9:5372411	A/G	Height SDS for males aged 12 years	EGGC	23449627	2013	European	EGGC	A	A/G	NA	NA	0.01932	0.03664	0.6015	+	NA	6981	0	6981	7	SDS
rs17501809	chr9:5372411	A/G	Infant head circumference	EGGC	22504419	2012	European	EGGC	A	A/G	0.0645	0.0645	0.0281	0.0314	0.3702	+	NA	10722	0	10722	7	Z-score
rs17501809	chr9:5372411	A/G	Standardized difference in height between age 14 years and adult	EGGC	23449627	2013	European	EGGC	A	A/G	NA	NA	0.02683	0.04692	0.8449	+	NA	4282	0	4282	5	SDS
rs17501809	chr9:5372411	A/G	Standardized difference in height between age 14 years and adult in females	EGGC	23449627	2013	European	EGGC	A	A/G	NA	NA	-0.03602	0.0444	0.4174	-	NA	4946	0	4946	5	SDS
rs17501809	chr9:5372411	A/G	Standardized difference in height between age 14 years and adult in males	EGGC	23449627	2013	European	EGGC	A	A/G	NA	NA	0.02683	0.04692	0.5681	+	NA	4282	0	4282	4	SDS
rs17501809	chr9:5372411	A/G	Standardized difference in height between age 8 years and adult	EGGC	23449627	2013	European	EGGC	A	A/G	NA	NA	0.05288	0.0277	0.05969	+	NA	10789	0	10789	6	SDS
rs17501809	chr9:5372411	A/G	Standardized difference in height between age 8 years and adult in females	EGGC	23449627	2013	European	EGGC	A	A/G	NA	NA	0.1302	0.03778	0.000625	+	NA	5748	0	5748	6	SDS
rs17501809	chr9:5372411	A/G	Standardized difference in height between age 8 years and adult in males	EGGC	23449627	2013	European	EGGC	A	A/G	NA	NA	-0.03695	0.04073	0.3653	-	NA	5041	0	5041	5	SDS
rs17501809	chr9:5372411	A/G	Tanner stage	EGGC	24770850	2014	European	EGGC	A	A/G	NA	NA	0.005219	0.02588	0.8412	+	NA	9914	0	9914	7	NA
rs17501809	chr9:5372411	A/G	Tanner stage females	EGGC	24770850	2014	European	EGGC	A	A/G	NA	NA	0.007568	0.02588	0.8083	+	NA	6145	0	6145	6	NA
rs17501809	chr9:5372411	A/G	Tanner stage males	EGGC	24770850	2014	European	EGGC	A	A/G	NA	NA	-0.000121	0.02588	0.9979	-	NA	3769	0	3769	4	NA
rs17501809	chr9:5372411	A/G	Age-related macular degeneration	Fritsche L	23455636	2013	Mixed	Fritsche L	A	A/G	NA	NA	NA	NA	0.3311	+	NA	54840	6637	48203	15	log(OR)
rs17501809	chr9:5372411	A/G	Geographic atrophy	Fritsche L	23455636	2013	Mixed	Fritsche L	A	A/G	NA	NA	NA	NA	0.5975	-	NA	48425	1924	46501	15	log(OR)
rs17501809	chr9:5372411	A/G	Neovascularization	Fritsche L	23455636	2013	Mixed	Fritsche L	A	A/G	NA	NA	NA	NA	0.2495	+	NA	50329	3487	46842	15	log(OR)
rs17501809	chr9:5372411	A/G	Asthma	GABRIEL	20860503	2010	European	GABRIEL	A	A/G	0.1765	0.1765	0.04413	0.03989	0.2686	+	0.1775	26475	10365	16110	24	log(OR)
rs17501809	chr9:5372411	A/G	Agreeableness	GPC	21173776	2010	European	GPC	A	A/G	NA	0.086	-0.0694	0.1322	0.5995	-	NA	17375	0	17375	10	NA
rs17501809	chr9:5372411	A/G	Conscientiousness	GPC	21173776	2010	European	GPC	A	A/G	NA	0.086	-0.1293	0.1616	0.4238	-	NA	17375	0	17375	10	NA
rs17501809	chr9:5372411	A/G	Extraversion	GPC	21173776	2010	European	GPC	A	A/G	NA	0.086	-0.0175	0.1677	0.9167	-	NA	17375	0	17375	10	NA
rs17501809	chr9:5372411	A/G	Extraversion	GPC	26362575	2016	European	GPC	A	A/G	NA	0.07	0.0161	0.0116	0.1649	+	NA	63030	0	63030	29	NA
rs17501809	chr9:5372411	A/G	Neuroticism	GPC	21173776	2010	European	GPC	A	A/G	NA	0.086	0.1803	0.2066	0.3828	+	NA	17375	0	17375	10	NA
rs17501809	chr9:5372411	A/G	Neuroticism	GPC	25993607	2015	European	GPC	A	A/G	NA	0.07	-0.0043	0.0117	0.717	-	NA	63661	0	63661	29	NA
rs17501809	chr9:5372411	A/G	Openness	GPC	21173776	2010	European	GPC	A	A/G	NA	0.086	0.0517	0.1529	0.7353	+	NA	17375	0	17375	10	NA
rs17501809	chr9:5372411	A/G	Femoral neck bone mineral density	GEFOS	22504420	2012	Mixed	GEFOS	A	A/G	0.0862	0.0862	NA	NA	0.1188	+	NA	32961	0	32961	17	g/cm2
rs17501809	chr9:5372411	A/G	Femoral neck bone mineral density in females	GEFOS	22504420	2012	Mixed	GEFOS	A	A/G	0.0862	0.0862	NA	NA	0.09184	+	NA	23007	0	23007	16	g/cm2
rs17501809	chr9:5372411	A/G	Femoral neck bone mineral density in males	GEFOS	22504420	2012	Mixed	GEFOS	A	A/G	0.0862	0.0862	NA	NA	0.9158	-	NA	9954	0	9954	13	g/cm2
rs17501809	chr9:5372411	A/G	Femoral neck mineral density	GEFOS	26367794	2015	European	GEFOS	A	A/G	0.0527	0.0527	0.01987	0.01497	0.1927	+	0.116867	32735	0	32735	14	Z-score
rs17501809	chr9:5372411	A/G	Forearm bone mineral density	GEFOS	26367794	2015	European	GEFOS	A	A/G	0.0527	0.0527	0.02618	0.03016	0.3949	+	0.287261	8143	0	8143	5	Z-score
rs17501809	chr9:5372411	A/G	Lumbar spine bone mineral density	GEFOS	22504420	2012	Mixed	GEFOS	A	A/G	0.0862	0.0862	NA	NA	0.9712	+	NA	31800	0	31800	16	g/cm2
rs17501809	chr9:5372411	A/G	Lumbar spine bone mineral density in females	GEFOS	22504420	2012	Mixed	GEFOS	A	A/G	0.0862	0.0862	NA	NA	0.7262	+	NA	21720	0	21720	13	g/cm2
rs17501809	chr9:5372411	A/G	Lumbar spine bone mineral density in males	GEFOS	22504420	2012	Mixed	GEFOS	A	A/G	0.0862	0.0862	NA	NA	0.9209	+	NA	10080	0	10080	12	g/cm2
rs17501809	chr9:5372411	A/G	Lumber spine bone mineral density	GEFOS	26367794	2015	European	GEFOS	A	A/G	0.0527	0.0527	0.02237	0.01736	0.2065	+	0.052789	28498	0	28498	12	Z-score
rs17501809	chr9:5372411	A/G	BMI	GIANT	23754948	2013	European	GIANT	A	A/G	0.1	0.1	-0.01972	0.009526	0.03841	-	NA	126384	0	126384	46	IVNT
rs17501809	chr9:5372411	A/G	BMI	GIANT	25673413	2015	European	GIANT	A	A/G	0.1	0.1	-0.0073	0.0065	0.2602	-	NA	307240	0	307240	114	IVNT
rs17501809	chr9:5372411	A/G	BMI	GIANT	25673413	2015	Mixed	GIANT	A	A/G	0.1	0.1	-0.008	0.0063	0.2033	-	NA	321481	0	321481	125	IVNT
rs17501809	chr9:5372411	A/G	BMI in females	GIANT	23754948	2013	European	GIANT	A	A/G	0.1	0.1	-0.01	0.013	0.43	-	NA	67824	0	67824	46	IVNT
rs17501809	chr9:5372411	A/G	BMI in females	GIANT	25673413	2015	Mixed	GIANT	A	A/G	0.1	0.1	-0.0045	0.0083	0.584	-	NA	164993	0	164993	107	IVNT
rs17501809	chr9:5372411	A/G	BMI in females greater than 50 years of age	GIANT	26426971	2015	European	GIANT	A	A/G	0.1	0.1	-0.0013	0.0098	0.89	-	NA	101430	0	101430	114	IVNT
rs17501809	chr9:5372411	A/G	BMI in females less than or equal to 50 years of age	GIANT	26426971	2015	European	GIANT	A	A/G	0.1	0.1	-0.012	0.013	0.38	-	NA	59334	0	59334	114	IVNT
rs17501809	chr9:5372411	A/G	BMI in males	GIANT	23754948	2013	European	GIANT	A	A/G	0.1	0.1	-0.031	0.014	0.026	-	NA	58560	0	58560	46	IVNT
rs17501809	chr9:5372411	A/G	BMI in males	GIANT	25673413	2015	Mixed	GIANT	A	A/G	0.1	0.1	-0.0097	0.0085	0.2548	-	NA	144958	0	144958	106	IVNT
rs17501809	chr9:5372411	A/G	BMI in males greater than 50 years of age	GIANT	26426971	2015	European	GIANT	A	A/G	0.1	0.1	-0.02	0.01	0.049	-	NA	87220	0	87220	114	IVNT
rs17501809	chr9:5372411	A/G	BMI in males less than or equal to 50 years of age	GIANT	26426971	2015	European	GIANT	A	A/G	0.1	0.1	0.007	0.014	0.63	+	NA	45458	0	45458	114	IVNT
rs17501809	chr9:5372411	A/G	BMI variability	GIANT	22982992	2012	European	GIANT	A	A/G	0.102	0.102	-0.012	0.013	0.38	-	NA	101877	0	101877	38	Z-score2
rs17501809	chr9:5372411	A/G	Height	GIANT	23754948	2013	European	GIANT	A	A/G	0.1	0.1	0.002523	0.008818	0.7748	+	NA	133491	0	133491	46	Z-score
rs17501809	chr9:5372411	A/G	Height	GIANT	25282103	2014	European	GIANT	A	A/G	0.086	0.086	-0.0016	0.0064	0.8	-	NA	239597	0	239597	79	Z-score
rs17501809	chr9:5372411	A/G	Height in females	GIANT	23754948	2013	European	GIANT	A	A/G	0.1	0.1	-0.0047	0.012	0.7	-	NA	72996	0	72996	46	Z-score
rs17501809	chr9:5372411	A/G	Height in males	GIANT	23754948	2013	European	GIANT	A	A/G	0.1	0.1	0.011	0.013	0.4	+	NA	60494	0	60494	46	Z-score
rs17501809	chr9:5372411	A/G	Height variability	GIANT	22982992	2012	European	GIANT	A	A/G	0.102	0.102	-0.0017	0.013	0.9	-	NA	103256	0	103256	38	Z-score2
rs17501809	chr9:5372411	A/G	Hip circumference	GIANT	25673412	2015	Mixed	GIANT	A	A/G	0.1	0.1	-0.0079	0.0075	0.3	-	NA	211126	0	211126	101	IVNT
rs17501809	chr9:5372411	A/G	Hip circumference	GIANT	25673412	2015	European	GIANT	A	A/G	0.1	0.1	-0.0062	0.0076	0.41	-	NA	198867	0	198867	101	IVNT
rs17501809	chr9:5372411	A/G	Hip circumference in females	GIANT	25673412	2015	Mixed	GIANT	A	A/G	0.1	0.1	-0.013	0.0098	0.2	-	NA	117817	0	117817	101	IVNT
rs17501809	chr9:5372411	A/G	Hip circumference in males	GIANT	25673412	2015	Mixed	GIANT	A	A/G	0.1	0.1	-0.003	0.01	0.77	-	NA	91375	0	91375	101	IVNT
rs17501809	chr9:5372411	A/G	Obesity class 1	GIANT	23563607	2013	European	GIANT	A	A/G	0.086	0.086	-0.045	0.03	0.13	-	NA	78142	25298	52844	51	log(OR)
rs17501809	chr9:5372411	A/G	Obesity class 2	GIANT	23563607	2013	European	GIANT	A	A/G	0.086	0.086	-0.061	0.05	0.23	-	NA	43620	6253	37367	51	log(OR)
rs17501809	chr9:5372411	A/G	Obesity class 3	GIANT	23563607	2013	European	GIANT	A	A/G	0.086	0.086	0.05	0.083	0.55	+	NA	27905	1682	26223	51	log(OR)
rs17501809	chr9:5372411	A/G	Overweight	GIANT	23563607	2013	European	GIANT	A	A/G	0.086	0.086	-0.0001	0.02	1	-	NA	143940	81796	62144	51	log(OR)
rs17501809	chr9:5372411	A/G	Waist circumference	GIANT	25673412	2015	European	GIANT	A	A/G	0.1	0.1	-0.011	0.0072	0.14	-	NA	217955	0	217955	101	IVNT
rs17501809	chr9:5372411	A/G	Waist circumference	GIANT	25673412	2015	Mixed	GIANT	A	A/G	0.1	0.1	-0.011	0.007	0.11	-	NA	228159	0	228159	101	IVNT
rs17501809	chr9:5372411	A/G	Waist circumference in females	GIANT	23754948	2013	European	GIANT	A	A/G	0.1	0.1	-0.018	0.016	0.23	-	NA	47319	0	47319	46	IVNT
rs17501809	chr9:5372411	A/G	Waist circumference in females	GIANT	25673412	2015	Mixed	GIANT	A	A/G	0.1	0.1	-0.021	0.0092	0.021	-	NA	127316	0	127316	101	IVNT
rs17501809	chr9:5372411	A/G	Waist circumference in males	GIANT	25673412	2015	Mixed	GIANT	A	A/G	0.1	0.1	0.0001	0.0099	1	+	NA	100994	0	100994	101	IVNT
rs17501809	chr9:5372411	A/G	Waist hip ratio	GIANT	23754948	2013	European	GIANT	A	A/G	0.1	0.1	-0.02006	0.01165	0.08511	-	NA	77306	0	77306	46	IVNT
rs17501809	chr9:5372411	A/G	Waist hip ratio	GIANT	25673412	2015	European	GIANT	A	A/G	0.1	0.1	-0.016	0.0071	0.025	-	NA	198060	0	198060	101	IVNT
rs17501809	chr9:5372411	A/G	Waist hip ratio	GIANT	25673412	2015	Mixed	GIANT	A	A/G	0.1	0.1	-0.015	0.007	0.032	-	NA	210321	0	210321	101	IVNT
rs17501809	chr9:5372411	A/G	Waist hip ratio adjusted for BMI	GIANT	25673412	2015	Mixed	GIANT	A	A/G	0.1	0.1	-0.013	0.0072	0.066	-	NA	207977	0	207977	109	IVNT
rs17501809	chr9:5372411	A/G	Waist hip ratio adjusted for BMI in females greater than 50 years of age	GIANT	26426971	2015	European	GIANT	A	A/G	0.1	0.1	-0.03	0.012	0.014	-	NA	68791	0	68791	114	IVNT
rs17501809	chr9:5372411	A/G	Waist hip ratio adjusted for BMI in females less than or equal to 50 years of age	GIANT	26426971	2015	European	GIANT	A	A/G	0.1	0.1	-0.014	0.016	0.37	-	NA	38634	0	38634	114	IVNT
rs17501809	chr9:5372411	A/G	Waist hip ratio adjusted for BMI in males greater than 50 years of age	GIANT	26426971	2015	European	GIANT	A	A/G	0.1	0.1	-0.013	0.013	0.32	-	NA	53323	0	53323	114	IVNT
rs17501809	chr9:5372411	A/G	Waist hip ratio adjusted for BMI in males less than or equal to 50 years of age	GIANT	26426971	2015	European	GIANT	A	A/G	0.1	0.1	0.012	0.017	0.5	+	NA	31774	0	31774	114	IVNT
rs17501809	chr9:5372411	A/G	Waist hip ratio in females	GIANT	23754948	2013	European	GIANT	A	A/G	0.1	0.1	-0.021	0.016	0.18	-	NA	42731	0	42731	46	IVNT
rs17501809	chr9:5372411	A/G	Waist hip ratio in females	GIANT	25673412	2015	Mixed	GIANT	A	A/G	0.1	0.1	-0.02	0.0094	0.03	-	NA	117316	0	117316	101	IVNT
rs17501809	chr9:5372411	A/G	Waist hip ratio in males	GIANT	23754948	2013	European	GIANT	A	A/G	0.1	0.1	-0.019	0.017	0.26	-	NA	34575	0	34575	46	IVNT
rs17501809	chr9:5372411	A/G	Waist hip ratio in males	GIANT	25673412	2015	Mixed	GIANT	A	A/G	0.1	0.1	-0.0075	0.01	0.46	-	NA	90979	0	90979	101	IVNT
rs17501809	chr9:5372411	A/G	Weight	GIANT	23754948	2013	European	GIANT	A	A/G	0.1	0.1	-0.01785	0.009526	0.06093	-	NA	125724	0	125724	46	IVNT
rs17501809	chr9:5372411	A/G	Weight in females	GIANT	23754948	2013	European	GIANT	A	A/G	0.1	0.1	-0.016	0.013	0.22	-	NA	67459	0	67459	46	IVNT
rs17501809	chr9:5372411	A/G	Weight in males	GIANT	23754948	2013	European	GIANT	A	A/G	0.1	0.1	-0.02	0.014	0.16	-	NA	58265	0	58265	46	IVNT
rs17501809	chr9:5372411	A/G	Glioma	GliomaScan	22886559	2012	European	GliomaScan	A	A/G	NA	NA	NA	NA	0.5521	NA	NA	6811	1856	4955	18	log(OR)
rs17501809	chr9:5372411	A/G	HDL	GLGC	20686565	2010	Mixed	GLGC	A	A/G	NA	NA	-0.0093	0.0112	0.4364	-	NA	99900	0	99900	46	Z-score
rs17501809	chr9:5372411	A/G	HDL	GLGC	24097068	2013	European	GLGC	A	A/G	0.0739	0.0739	-0.0071	0.007	0.3527	-	NA	187019	0	187019	60	IVNT
rs17501809	chr9:5372411	A/G	LDL	GLGC	20686565	2010	Mixed	GLGC	A	A/G	NA	NA	0.0107	0.0119	0.3742	+	NA	95454	0	95454	46	Z-score
rs17501809	chr9:5372411	A/G	LDL	GLGC	24097068	2013	European	GLGC	A	A/G	0.0739	0.0739	0.004	0.0075	0.5366	+	NA	172949	0	172949	60	IVNT
rs17501809	chr9:5372411	A/G	Total cholesterol	GLGC	20686565	2010	Mixed	GLGC	A	A/G	NA	NA	0.014	0.0116	0.2509	+	NA	100184	0	100184	46	Z-score
rs17501809	chr9:5372411	A/G	Total cholesterol	GLGC	24097068	2013	European	GLGC	A	A/G	0.0739	0.0739	-0.0016	0.0073	0.9503	-	NA	187200	0	187200	60	IVNT
rs17501809	chr9:5372411	A/G	Triglycerides	GLGC	20686565	2010	Mixed	GLGC	A	A/G	NA	NA	0.0103	0.0108	0.4517	+	NA	96598	0	96598	46	Z-score
rs17501809	chr9:5372411	A/G	Triglycerides	GLGC	24097068	2013	European	GLGC	A	A/G	0.0739	0.0739	0.0008	0.0069	0.8932	+	NA	177716	0	177716	60	IVNT
rs17501809	chr9:5372411	A/G	Gout	GUGC	23263486	2012	European	GUGC	A	A/G	NA	NA	-0.055	0.073	0.4573	-	NA	69374	2115	67259	14	log(OR)
rs17501809	chr9:5372411	A/G	Serum urate	GUGC	23263486	2012	European	GUGC	A	A/G	NA	NA	-0.0048	0.012	0.7008	-	NA	109712	0	109712	48	mg/dl
rs17501809	chr9:5372411	A/G	Systemic lupus erythematosus	Hom G	18204098	2008	European	Hom G	A	A/G	NA	NA	NA	NA	0.2923	NA	NA	3094	1311	1783	3	log(OR)
rs17501809	chr9:5372411	A/G	Heart rate	HRGene	23583979	2013	Mixed	HRGene	A	A/G	0.0694	0.0694	-0.1999	0.1129	0.0922	-	NA	79471	0	79471	36	bpm
rs17501809	chr9:5372411	A/G	Crohns disease	IBDGC	26192919	2015	European	IBDGC	A	A/G	0.074	0.074	0.079	0.0436	0.06956	+	0.5459	20883	5956	14927	7	log(OR)
rs17501809	chr9:5372411	A/G	Inflammatory bowel disease	IBDGC	26192919	2015	European	IBDGC	A	A/G	0.0729	0.0729	0.056	0.0323	0.08318	+	0.07368	34652	12882	21770	15	log(OR)
rs17501809	chr9:5372411	A/G	Ulcerative colitis	IBDGC	23128233	2012	European	IBDGC	A	A/G	NA	NA	NA	NA	0.774	NA	NA	20672	6945	13727	8	log(OR)
rs17501809	chr9:5372411	A/G	Ulcerative colitis	IBDGC	26192919	2015	European	IBDGC	A	A/G	0.0735	0.0735	0.0198	0.0408	0.6281	+	0.1249	27432	6968	20464	8	log(OR)
rs17501809	chr9:5372411	A/G	DBP	ICBP	21909115	2011	European	ICBP	A	A/G	NA	NA	NA	NA	0.38	NA	NA	69395	0	69395	29	mmHg
rs17501809	chr9:5372411	A/G	SBP	ICBP	21909115	2011	European	ICBP	A	A/G	NA	NA	NA	NA	0.319	NA	NA	69395	0	69395	29	mmHg
rs17501809	chr9:5372411	A/G	Alzheimers disease	IGAP	24162737	2013	European	IGAP	A	A/G	NA	NA	-0.0249	0.0309	0.4202	-	NA	54162	17008	37154	31	log(OR)
rs17501809	chr9:5372411	A/G	log(Leptin)	Kilpelainen T	26833098	2016	European	Kilpelainen T	A	A/G	NA	NA	0.0005	0.0133	0.9726	+	NA	32020	0	32020	23	ngml-1
rs17501809	chr9:5372411	A/G	log(Leptin) adjusted for BMI	Kilpelainen T	26833098	2016	European	Kilpelainen T	A	A/G	NA	NA	0.0062	0.0103	0.5462	+	NA	31676	0	31676	23	ngml-1
rs17501809	chr9:5372411	A/G	Body fat percentage	Lu Y	26833246	2016	Mixed	Lu Y	A	A/G	0.0706	0.0706	0.0068	0.0098	0.4878	+	0.7021	89460	0	89460	56	IVNT
rs17501809	chr9:5372411	A/G	2 hour fasting glucose	MAGIC	20081857	2010	European	MAGIC	A	A/G	NA	0.107	-0.033	0.043	0.4476	-	NA	15234	0	15234	9	mmol/l
rs17501809	chr9:5372411	A/G	Fasting glucose	MAGIC	20081858	2010	European	MAGIC	A	A/G	NA	0.107	-0.008	0.0095	0.4024	-	NA	46186	0	46186	21	mmol/l
rs17501809	chr9:5372411	A/G	HbA1C	MAGIC	20858683	2010	European	MAGIC	A	A/G	NA	0.107	0.001	0.0073	0.8954	+	NA	46368	0	46368	23	%
rs17501809	chr9:5372411	A/G	log(AUCins)	MAGIC	24699409	2014	European	MAGIC	A	A/G	NA	0.107	-0.04	0.049	0.4222	-	NA	4324	0	4324	7	Z-score
rs17501809	chr9:5372411	A/G	log(AUCins/AUCglu)	MAGIC	24699409	2014	European	MAGIC	A	A/G	NA	0.107	-0.066	0.05	0.1818	-	NA	4213	0	4213	7	Z-score
rs17501809	chr9:5372411	A/G	log(CIR)	MAGIC	24699409	2014	European	MAGIC	A	A/G	NA	0.107	-0.1	0.046	0.02615	-	NA	5318	0	5318	7	Z-score
rs17501809	chr9:5372411	A/G	log(CIR) adjusted for ISI	MAGIC	24699409	2014	European	MAGIC	A	A/G	NA	0.107	NA	NA	0.003235	NA	NA	4789	0	4789	7	Z-score
rs17501809	chr9:5372411	A/G	log(DI)	MAGIC	24699409	2014	European	MAGIC	A	A/G	NA	0.107	-0.12	0.047	0.01272	-	NA	5130	0	5130	7	Z-score
rs17501809	chr9:5372411	A/G	log(Fasting insulin)	MAGIC	20081858	2010	European	MAGIC	A	A/G	NA	0.107	-0.012	0.01	0.2501	-	NA	46186	0	46186	21	pmol/l
rs17501809	chr9:5372411	A/G	log(HOMA-B)	MAGIC	20081858	2010	European	MAGIC	A	A/G	NA	0.107	-0.0013	0.0088	0.881	-	NA	46186	0	46186	21	NA
rs17501809	chr9:5372411	A/G	log(HOMA-IR)	MAGIC	20081858	2010	European	MAGIC	A	A/G	NA	0.107	-0.0078	0.011	0.4606	-	NA	46186	0	46186	21	NA
rs17501809	chr9:5372411	A/G	log(Increm30)	MAGIC	24699409	2014	European	MAGIC	A	A/G	NA	0.107	-0.048	0.048	0.3144	-	NA	4447	0	4447	7	Z-score
rs17501809	chr9:5372411	A/G	log(Ins30)	MAGIC	24699409	2014	European	MAGIC	A	A/G	NA	0.107	-0.062	0.048	0.1973	-	NA	4483	0	4483	7	Z-score
rs17501809	chr9:5372411	A/G	log(Ins30) adjusted for BMI	MAGIC	24699409	2014	European	MAGIC	A	A/G	NA	0.107	NA	NA	0.1075	NA	NA	4409	0	4409	7	Z-score
rs17501809	chr9:5372411	A/G	log(ISI)	MAGIC	24699409	2014	European	MAGIC	A	A/G	NA	0.107	NA	NA	0.8074	NA	NA	4769	0	4769	7	Z-score
rs17501809	chr9:5372411	A/G	log(Proinsulin)	MAGIC	21873549	2011	European	MAGIC	A	A/G	NA	0.107	0.013	0.016	0.4107	+	NA	10701	0	10701	4	pmol/l
rs17501809	chr9:5372411	A/G	Rheumatoid arthritis	Okada Y	24390342	2014	European	Okada Y	A	A/G	NA	NA	0	0.03815	0.96	+	NA	58284	14361	43923	18	log(OR)
rs17501809	chr9:5372411	A/G	Rheumatoid arthritis	Okada Y	24390342	2014	Mixed	Okada Y	A	A/G	NA	NA	0	0.03815	0.96	+	NA	80799	19234	61565	22	log(OR)
rs17501809	chr9:5372411	A/G	Alcohol dependence	Olfson E	22978509	2012	Mixed	Olfson E	A	A/G	NA	NA	NA	NA	0.2444	NA	NA	3829	1897	1932	3	log(OR)
rs17501809	chr9:5372411	A/G	Pancreatic cancer	PanScan	20101243	2010	Mixed	PanScan	A	A/G	NA	NA	NA	NA	0.7354	NA	NA	7785	3851	3934	20	log(OR)
rs17501809	chr9:5372411	A/G	Attention deficit hyperactivity disorder	PGC	20732625	2010	European	PGC	A	A/G	0.0862	0.0862	NA	NA	0.8222	-	NA	3351	896	2455	4	log(OR)
rs17501809	chr9:5372411	A/G	Bipolar disorder	PGC	21926972	2011	European	PGC	A	A/G	0.0862	0.0862	0.06194	0.049	0.2064	+	NA	16731	7481	9250	11	log(OR)
rs17501809	chr9:5372411	A/G	Cross disorder	PGC	23453885	2013	European	PGC	A	A/G	0.1055	0.1055	-0.007931	0.024	0.7409	-	NA	61220	33332	27888	22	log(OR)
rs17501809	chr9:5372411	A/G	Major depressive disorder	PGC	22472876	2012	European	PGC	A	A/G	0.1055	0.1055	-0.009848	0.0418	0.8147	-	NA	18759	9240	9519	9	log(OR)
rs17501809	chr9:5372411	A/G	Schizophrenia	PGC	25056061	2014	Mixed	PGC	A	A/G	NA	NA	-0.002202	0.0211	0.9155	-	NA	82315	35476	46839	49	log(OR)
rs17501809	chr9:5372411	A/G	Age at menarche	ReproGen	25231870	2014	European	ReproGen	A	A/G	0.1	0.1	-0.0053	0.01244	0.67	-	NA	182416	0	182416	58	years
rs17501809	chr9:5372411	A/G	Age at menopause	ReproGen	26414677	2015	European	ReproGen	A	A/G	0.1	0.1	0.07	0.05	0.14	+	NA	69360	0	69360	33	years
rs17501809	chr9:5372411	A/G	Parkinsons disease	Simon Sanchez J	19915575	2009	European	Simon Sanchez J	A	A/G	NA	NA	NA	NA	0.8739	NA	NA	5691	1713	3978	1	log(OR)
rs17501809	chr9:5372411	A/G	Bipolar disorder	Smith E	19488044	2009	Mixed	Smith E	A	A/G	NA	NA	NA	NA	0.06076	NA	NA	2034	1001	1033	1	log(OR)
rs17501809	chr9:5372411	A/G	Cognitive function	SSGAC	25201988	2014	European	SSGAC	A	A/G	0.086	0.086	0.0126	0.025	0.615	+	NA	106736	0	106736	11	Z-score
rs17501809	chr9:5372411	A/G	College completion	SSGAC	23722424	2013	European	SSGAC	A	A/G	0.1	0.1	-0.01106	0.019	0.5622	-	NA	95427	22044	73383	42	log(OR)
rs17501809	chr9:5372411	A/G	Depressive symptoms	SSGAC	27089181	2016	European	SSGAC	A	A/G	0.069	0.069	-0.004	0.007	0.5724	-	NA	180866	0	180866	3	SD
rs17501809	chr9:5372411	A/G	Neuroticism	SSGAC	27089181	2016	European	SSGAC	A	A/G	0.069	0.069	0	0.007	0.9692	+	NA	170911	0	170911	2	SD
rs17501809	chr9:5372411	A/G	Subject well being	SSGAC	27089181	2016	European	SSGAC	A	A/G	0.069	0.069	0.011	0.006	0.08619	+	NA	298420	0	298420	59	SD
rs17501809	chr9:5372411	A/G	Years of educational attainment	SSGAC	23722424	2013	European	SSGAC	A	A/G	0.1	0.1	-0.008	0.006	0.1977	-	NA	101069	0	101069	42	years
rs17501809	chr9:5372411	A/G	Years of educational attainment	SSGAC	27225129	2016	European	SSGAC	A	A/G	0.069	0.069	0.003	0.005	0.5255	+	NA	328917	0	328917	64	years
rs17501809	chr9:5372411	A/G	Years of educational attainment in females	SSGAC	27225129	2016	European	SSGAC	A	A/G	0.069	0.069	0.006	0.006	0.3317	+	NA	181443	0	181443	62	years
rs17501809	chr9:5372411	A/G	Years of educational attainment in males	SSGAC	27225129	2016	European	SSGAC	A	A/G	0.069	0.069	0	0.007	0.9538	+	NA	147474	0	147474	6	years
rs17501809	chr9:5372411	A/G	Rheumatoid arthritis	Stahl E	20453842	2010	European	Stahl E	A	A/G	0.066	0.066	0.07696	0.04953	0.1345	+	0.578	25706	5539	20167	6	log(OR)
rs17501809	chr9:5372411	A/G	Visual refractive error	Stambolian D	23474815	2013	European	Stambolian D	A	A/G	NA	NA	-0.08	0.0809	0.3229	-	NA	7280	0	7280	5	NA
rs17501809	chr9:5372411	A/G	Cigarettes per day	TAG	20418890	2010	European	TAG	A	A/G	0.0671	0.0671	0.5529	0.209	0.008166	+	NA	38181	0	38181	13	cigarettes/day
rs17501809	chr9:5372411	A/G	Ever smoker	TAG	20418890	2010	European	TAG	A	A/G	0.1253	0.1253	0.0676	0.0309	0.02853	+	NA	74035	41969	32066	16	log(OR)
rs17501809	chr9:5372411	A/G	Former smoker	TAG	20418890	2010	European	TAG	A	A/G	0.066	0.066	0.0409	0.0389	0.2934	+	NA	41278	23969	17309	14	log(OR)
rs17501809	chr9:5372411	A/G	log(Age of smoking onset)	TAG	20418890	2010	European	TAG	A	A/G	0.0675	0.0675	-0.0104	0.0049	0.03242	-	NA	24114	0	24114	13	years
rs17501809	chr9:5372411	A/G	Coronary artery disease CAD	CARDIoGRAMplusC4D	23202125	2013	Mixed	NHLBI GRASP Catalog (version 2)	NA	NA	NA	NA	NA	NA	0.0417	NA	NA	210040	NA	NA	NA	NA
rs17501809	chr9:5372411	A/G	Comorbid depressive syndrome and alcohol dependence	Edwards AC	22064162	2011	European	NHLBI GRASP Catalog (version 2)	NA	NA	NA	NA	NA	NA	0.04988	NA	NA	874	NA	NA	NA	NA
rs17501809	chr9:5372411	A/G	Transmission distortion	Meyer	22377632	2012	European	NHLBI GRASP Catalog (version 2)	NA	NA	NA	NA	NA	NA	0.0248	NA	NA	4728	NA	NA	NA	NA
rs17501809	chr9:5372411	A/G	Body mass index BMI	Speliotes EK	20935630	2010	European	NHLBI GRASP Catalog (version 2)	NA	NA	NA	NA	NA	NA	0.0452	NA	NA	249796	NA	NA	NA	NA
rs11143005	chr9:71193270	G/T	log(Adiponectin)	ADIPOGen	22479202	2012	European	ADIPOGen	G	G/T	NA	0.1754	-0.000885	0.006053	0.8873	-	NA	29339	0	29339	18	ug/ml
rs11143005	chr9:71193270	G/T	Statin response difference HDL	Barber M	20339536	2010	European	Barber M	G	G/T	NA	0.1976	NA	NA	0.3268	NA	NA	3932	0	3932	3	IVNT
rs11143005	chr9:71193270	G/T	Statin response difference LDL	Barber M	20339536	2010	European	Barber M	G	G/T	NA	0.1976	NA	NA	0.9437	NA	NA	3932	0	3932	3	IVNT
rs11143005	chr9:71193270	G/T	Statin response difference total cholesterol	Barber M	20339536	2010	European	Barber M	G	G/T	NA	0.1976	NA	NA	0.8364	NA	NA	3932	0	3932	3	IVNT
rs11143005	chr9:71193270	G/T	Statin response difference triglycerides	Barber M	20339536	2010	European	Barber M	G	G/T	NA	0.1976	NA	NA	0.1559	NA	NA	3932	0	3932	3	IVNT
rs11143005	chr9:71193270	G/T	Coronary artery disease	C4D	21378988	2011	Mixed	C4D	G	G/T	0.812	0.188	-0.0074	0.0214	0.7299	-	0.2543	30369	15346	15023	4	log(OR)
rs11143005	chr9:71193270	G/T	Coronary artery disease	CARDIoGRAM	21378990	2011	European	CARDIoGRAM	G	G/T	0.8404	0.1596	0.005119	0.01932	0.791	+	0.978553	79785	19916	59869	14	log(OR)
rs11143005	chr9:71193270	G/T	Coronary artery disease	CARDIoGRAMplusC4D	23202125	2013	Mixed	CARDIoGRAMplusC4D	G	G/T	0.8364	0.1636	0.007301	0.01287	0.5705	+	0.88	194427	63746	130681	48	log(OR)
rs11143005	chr9:71193270	G/T	Coronary artery disease	CARDIoGRAMplusC4D	26343387	2015	Mixed	CARDIoGRAMplusC4D	G	G/T	0.8179	0.1821	0.001465	0.01228	0.905	+	0.642405	184305	60801	123504	48	log(OR)
rs11143005	chr9:71193270	G/T	Myocardial infarction	CARDIoGRAMplusC4D	26343387	2015	Mixed	CARDIoGRAMplusC4D	G	G/T	0.8193	0.1807	-0.005892	0.01357	0.6642	-	0.434201	167181	43677	123504	48	log(OR)
rs11143005	chr9:71193270	G/T	Aortic valve calcification	CHARGE	23388002	2013	Mixed	CHARGE	G	G/T	NA	0.1683	NA	NA	0.5134	NA	NA	6942	2245	4697	3	log(OR)
rs11143005	chr9:71193270	G/T	Mitral annular calcification	CHARGE	23388002	2013	Mixed	CHARGE	G	G/T	NA	0.1935	NA	NA	0.6582	NA	NA	3795	568	3227	2	log(OR)
rs11143005	chr9:71193270	G/T	Chronic kidney disease	CKD-Gen	20383146	2010	European	CKD-Gen	G	G/T	0.825	0.175	NA	NA	0.49	-	NA	62237	5783	56454	19	log(OR)
rs11143005	chr9:71193270	G/T	Chronic kidney disease	CKD-Gen	26831199	2016	European	CKD-Gen	G	G/T	0.814	0.186	0.0084	0.02	0.67	+	NA	117165	12385	104780	43	log(OR)
rs11143005	chr9:71193270	G/T	log(eGFR creatinine)	CKD-Gen	20383146	2010	European	CKD-Gen	G	G/T	0.825	0.175	NA	NA	0.1	+	NA	67093	0	67093	20	ml/min/1.73m2
rs11143005	chr9:71193270	G/T	log(eGFR creatinine)	CKD-Gen	26831199	2016	African	CKD-Gen	G	G/T	0.514	0.486	0.0027	0.0035	0.44	+	NA	16425	0	16425	12	ml/min/1.73m2
rs11143005	chr9:71193270	G/T	log(eGFR creatinine)	CKD-Gen	26831199	2016	European	CKD-Gen	G	G/T	0.814	0.186	0.0013	0.0011	0.25	+	NA	133711	0	133711	48	ml/min/1.73m2
rs11143005	chr9:71193270	G/T	log(eGFR creatinine in diabetics)	CKD-Gen	26831199	2016	European	CKD-Gen	G	G/T	0.814	0.186	0.0078	0.0047	0.095	+	NA	11519	0	11519	39	ml/min/1.73m2
rs11143005	chr9:71193270	G/T	log(eGFR creatinine in non diabetics)	CKD-Gen	26831199	2016	European	CKD-Gen	G	G/T	0.814	0.186	0.0008	0.0012	0.49	+	NA	118364	0	118364	45	ml/min/1.73m2
rs11143005	chr9:71193270	G/T	log(eGFR cystatin C)	CKD-Gen	20383146	2010	European	CKD-Gen	G	G/T	0.825	0.175	NA	NA	0.37	+	NA	20957	0	20957	8	ml/min/1.73m2
rs11143005	chr9:71193270	G/T	log(eGFR cystatin C)	CKD-Gen	26831199	2016	European	CKD-Gen	G	G/T	0.814	0.186	0.0025	0.0025	0.31	+	NA	33144	0	33144	16	ml/min/1.73m2
rs11143005	chr9:71193270	G/T	log(Urinary albumin creatinine ratio)	CKD-Gen	21355061	2011	European	CKD-Gen	G	G/T	0.825	0.175	NA	NA	0.085	-	NA	31580	0	31580	12	mg/g
rs11143005	chr9:71193270	G/T	log(Urinary albumin creatinine ratio)	CKD-Gen	26631737	2016	European	CKD-Gen	G	G/T	0.814	0.186	-0.015	0.0096	0.12	-	NA	54450	0	54450	20	mg/g
rs11143005	chr9:71193270	G/T	log(Urinary albumin creatinine ratio in diabetics)	CKD-Gen	26631737	2016	European	CKD-Gen	G	G/T	0.814	0.186	-0.022	0.039	0.57	-	NA	5825	0	5825	20	mg/g
rs11143005	chr9:71193270	G/T	log(Urinary albumin creatinine ratio in non diabetics)	CKD-Gen	26631737	2016	European	CKD-Gen	G	G/T	0.814	0.186	-0.012	0.01	0.23	-	NA	46061	0	46061	20	mg/g
rs11143005	chr9:71193270	G/T	Microalbuminuria	CKD-Gen	21355061	2011	European	CKD-Gen	G	G/T	0.825	0.175	NA	NA	0.22	-	NA	30482	3696	26786	12	log(OR)
rs11143005	chr9:71193270	G/T	Microalbuminuria	CKD-Gen	26631737	2016	European	CKD-Gen	G	G/T	0.814	0.186	-0.031	0.029	0.28	-	NA	54116	7798	46318	19	log(OR)
rs11143005	chr9:71193270	G/T	Type II diabetes	DIAGRAM	24509480	2014	Mixed	DIAGRAM	G	G/T	NA	NA	0.00995	0.0176	0.47	+	NA	110452	26488	83964	4	log(OR)
rs11143005	chr9:71193270	G/T	Atopic dermatitis	EAGLE	26482879	2015	Mixed	EAGLE	G	G/T	0.8324	0.1676	-0.003764	0.02362	0.8734	-	0.132978	103066	18900	84166	22	log(OR)
rs11143005	chr9:71193270	G/T	Birthlength	EGGC	25281659	2014	European	EGGC	G	G/T	NA	NA	0.0094	0.0124	0.4465	+	NA	27823	0	27823	22	SDS
rs11143005	chr9:71193270	G/T	Birthweight	EGGC	23202124	2013	European	EGGC	G	G/T	NA	NA	-0.003	0.011	0.79	-	NA	26836	0	26836	18	Z-score
rs11143005	chr9:71193270	G/T	Childhood BMI	EGGC	26604143	2016	European	EGGC	G	G/T	NA	NA	0.0023	0.0108	0.8325	+	NA	35067	0	35067	20	SDS
rs11143005	chr9:71193270	G/T	Childhood obesity	EGGC	22484627	2012	European	EGGC	G	G/T	NA	NA	-0.0143	0.0353	0.6854	-	NA	13848	5530	8318	14	log(OR)
rs11143005	chr9:71193270	G/T	Height SDS for females aged 10 years and males aged 12 years	EGGC	23449627	2013	European	EGGC	G	G/T	NA	NA	-0.002488	0.01698	0.8861	-	NA	13959	0	13959	9	SDS
rs11143005	chr9:71193270	G/T	Height SDS for females aged 10 years	EGGC	23449627	2013	European	EGGC	G	G/T	NA	NA	-0.03107	0.02412	0.2033	-	NA	6974	0	6974	8	SDS
rs11143005	chr9:71193270	G/T	Height SDS for males aged 12 years	EGGC	23449627	2013	European	EGGC	G	G/T	NA	NA	0.02561	0.02391	0.289	+	NA	6985	0	6985	7	SDS
rs11143005	chr9:71193270	G/T	Infant head circumference	EGGC	22504419	2012	European	EGGC	G	G/T	0.8395	0.1605	0.0176	0.0195	0.3661	+	NA	10590	0	10590	7	Z-score
rs11143005	chr9:71193270	G/T	Standardized difference in height between age 14 years and adult	EGGC	23449627	2013	European	EGGC	G	G/T	NA	NA	0.03393	0.03204	0.4717	+	NA	4281	0	4281	5	SDS
rs11143005	chr9:71193270	G/T	Standardized difference in height between age 14 years and adult in females	EGGC	23449627	2013	European	EGGC	G	G/T	NA	NA	-0.0572	0.02934	0.05138	-	NA	4945	0	4945	5	SDS
rs11143005	chr9:71193270	G/T	Standardized difference in height between age 14 years and adult in males	EGGC	23449627	2013	European	EGGC	G	G/T	NA	NA	0.03393	0.03204	0.2902	+	NA	4281	0	4281	4	SDS
rs11143005	chr9:71193270	G/T	Standardized difference in height between age 8 years and adult	EGGC	23449627	2013	European	EGGC	G	G/T	NA	NA	0.007906	0.01915	0.6839	+	NA	10799	0	10799	6	SDS
rs11143005	chr9:71193270	G/T	Standardized difference in height between age 8 years and adult in females	EGGC	23449627	2013	European	EGGC	G	G/T	NA	NA	0.002462	0.02589	0.9248	+	NA	5756	0	5756	6	SDS
rs11143005	chr9:71193270	G/T	Standardized difference in height between age 8 years and adult in males	EGGC	23449627	2013	European	EGGC	G	G/T	NA	NA	0.01448	0.02846	0.6116	+	NA	5043	0	5043	5	SDS
rs11143005	chr9:71193270	G/T	Tanner stage	EGGC	24770850	2014	European	EGGC	G	G/T	NA	NA	0.02442	0.01748	0.1651	+	NA	9915	0	9915	7	NA
rs11143005	chr9:71193270	G/T	Tanner stage females	EGGC	24770850	2014	European	EGGC	G	G/T	NA	NA	0.02395	0.01748	0.2629	+	NA	6147	0	6147	6	NA
rs11143005	chr9:71193270	G/T	Tanner stage males	EGGC	24770850	2014	European	EGGC	G	G/T	NA	NA	0.0254	0.01748	0.406	+	NA	3768	0	3768	4	NA
rs11143005	chr9:71193270	G/T	Age-related macular degeneration	Fritsche L	23455636	2013	Mixed	Fritsche L	G	G/T	NA	NA	NA	NA	0.03284	-	NA	59376	7648	51728	15	log(OR)
rs11143005	chr9:71193270	G/T	Geographic atrophy	Fritsche L	23455636	2013	Mixed	Fritsche L	G	G/T	NA	NA	NA	NA	0.195	-	NA	48433	1925	46508	15	log(OR)
rs11143005	chr9:71193270	G/T	Neovascularization	Fritsche L	23455636	2013	Mixed	Fritsche L	G	G/T	NA	NA	NA	NA	0.06883	-	NA	54853	4486	50367	15	log(OR)
rs11143005	chr9:71193270	G/T	Asthma	GABRIEL	20860503	2010	European	GABRIEL	G	G/T	0.9306	0.0694	-0.01132	0.02669	0.6715	-	0.0436	26475	10365	16110	24	log(OR)
rs11143005	chr9:71193270	G/T	Agreeableness	GPC	21173776	2010	European	GPC	G	G/T	NA	0.175	-0.0373	0.082	0.649	-	NA	17375	0	17375	10	NA
rs11143005	chr9:71193270	G/T	Conscientiousness	GPC	21173776	2010	European	GPC	G	G/T	NA	0.175	-0.0655	0.0988	0.5073	-	NA	17375	0	17375	10	NA
rs11143005	chr9:71193270	G/T	Extraversion	GPC	21173776	2010	European	GPC	G	G/T	NA	0.175	-0.103	0.1011	0.3082	-	NA	17375	0	17375	10	NA
rs11143005	chr9:71193270	G/T	Extraversion	GPC	26362575	2016	European	GPC	G	G/T	NA	0.159	-0.0001	0.0078	0.994	-	NA	63030	0	63030	29	NA
rs11143005	chr9:71193270	G/T	Neuroticism	GPC	21173776	2010	European	GPC	G	G/T	NA	0.175	-0.1201	0.1264	0.3422	-	NA	17375	0	17375	10	NA
rs11143005	chr9:71193270	G/T	Neuroticism	GPC	25993607	2015	European	GPC	G	G/T	NA	0.159	0.0025	0.0077	0.751	+	NA	63661	0	63661	29	NA
rs11143005	chr9:71193270	G/T	Openness	GPC	21173776	2010	European	GPC	G	G/T	NA	0.175	-0.0142	0.0945	0.8806	-	NA	17375	0	17375	10	NA
rs11143005	chr9:71193270	G/T	Femoral neck bone mineral density	GEFOS	22504420	2012	Mixed	GEFOS	G	G/T	0.8246	0.1754	NA	NA	0.4115	+	NA	32961	0	32961	17	g/cm2
rs11143005	chr9:71193270	G/T	Femoral neck bone mineral density in females	GEFOS	22504420	2012	Mixed	GEFOS	G	G/T	0.8246	0.1754	NA	NA	0.8996	-	NA	23007	0	23007	16	g/cm2
rs11143005	chr9:71193270	G/T	Femoral neck bone mineral density in males	GEFOS	22504420	2012	Mixed	GEFOS	G	G/T	0.8246	0.1754	NA	NA	0.2776	+	NA	9954	0	9954	13	g/cm2
rs11143005	chr9:71193270	G/T	Femoral neck mineral density	GEFOS	26367794	2015	European	GEFOS	G	G/T	0.8167	0.1833	-0.00869	0.01002	0.3947	-	0.671573	32735	0	32735	14	Z-score
rs11143005	chr9:71193270	G/T	Forearm bone mineral density	GEFOS	26367794	2015	European	GEFOS	G	G/T	0.8167	0.1833	0.008834	0.02061	0.6743	+	0.11763	8143	0	8143	5	Z-score
rs11143005	chr9:71193270	G/T	Lumbar spine bone mineral density	GEFOS	22504420	2012	Mixed	GEFOS	G	G/T	0.8246	0.1754	NA	NA	0.7805	-	NA	31800	0	31800	16	g/cm2
rs11143005	chr9:71193270	G/T	Lumbar spine bone mineral density in females	GEFOS	22504420	2012	Mixed	GEFOS	G	G/T	0.8246	0.1754	NA	NA	0.6494	-	NA	21720	0	21720	13	g/cm2
rs11143005	chr9:71193270	G/T	Lumbar spine bone mineral density in males	GEFOS	22504420	2012	Mixed	GEFOS	G	G/T	0.8246	0.1754	NA	NA	0.7949	+	NA	10080	0	10080	12	g/cm2
rs11143005	chr9:71193270	G/T	Lumber spine bone mineral density	GEFOS	26367794	2015	European	GEFOS	G	G/T	0.8167	0.1833	-0.007582	0.01161	0.5221	-	0.998978	28498	0	28498	12	Z-score
rs11143005	chr9:71193270	G/T	BMI	GIANT	23754948	2013	European	GIANT	G	G/T	0.8167	0.1833	0.001018	0.006043	0.8663	+	NA	126569	0	126569	46	IVNT
rs11143005	chr9:71193270	G/T	BMI	GIANT	25673413	2015	European	GIANT	G	G/T	0.8167	0.1833	-0.0026	0.0044	0.5574	-	NA	288092	0	288092	114	IVNT
rs11143005	chr9:71193270	G/T	BMI	GIANT	25673413	2015	Mixed	GIANT	G	G/T	0.8167	0.1833	0.0006	0.0041	0.8928	+	NA	301537	0	301537	125	IVNT
rs11143005	chr9:71193270	G/T	BMI in females	GIANT	23754948	2013	European	GIANT	G	G/T	0.8167	0.1833	-0.004	0.0084	0.63	-	NA	67956	0	67956	46	IVNT
rs11143005	chr9:71193270	G/T	BMI in females	GIANT	25673413	2015	Mixed	GIANT	G	G/T	0.8167	0.1833	-0.0046	0.0056	0.4135	-	NA	156983	0	156983	107	IVNT
rs11143005	chr9:71193270	G/T	BMI in females greater than 50 years of age	GIANT	26426971	2015	European	GIANT	G	G/T	0.82	0.18	-0.0022	0.0065	0.73	-	NA	100700	0	100700	114	IVNT
rs11143005	chr9:71193270	G/T	BMI in females less than or equal to 50 years of age	GIANT	26426971	2015	European	GIANT	G	G/T	0.82	0.18	-0.0014	0.0083	0.87	-	NA	58628	0	58628	114	IVNT
rs11143005	chr9:71193270	G/T	BMI in males	GIANT	23754948	2013	European	GIANT	G	G/T	0.8167	0.1833	0.0064	0.0087	0.46	+	NA	58613	0	58613	46	IVNT
rs11143005	chr9:71193270	G/T	BMI in males	GIANT	25673413	2015	Mixed	GIANT	G	G/T	0.8167	0.1833	0.0002	0.0059	0.9758	+	NA	133820	0	133820	106	IVNT
rs11143005	chr9:71193270	G/T	BMI in males greater than 50 years of age	GIANT	26426971	2015	European	GIANT	G	G/T	0.82	0.18	0.0084	0.0068	0.22	+	NA	86464	0	86464	114	IVNT
rs11143005	chr9:71193270	G/T	BMI in males less than or equal to 50 years of age	GIANT	26426971	2015	European	GIANT	G	G/T	0.82	0.18	-0.0042	0.0096	0.66	-	NA	43866	0	43866	114	IVNT
rs11143005	chr9:71193270	G/T	BMI tails	GIANT	23563607	2013	European	GIANT	G	G/T	0.825	0.175	0.014	0.039	0.73	+	NA	11567	5718	5849	51	log(OR)
rs11143005	chr9:71193270	G/T	BMI variability	GIANT	22982992	2012	European	GIANT	G	G/T	0.833	0.167	-0.0055	0.0078	0.48	-	NA	127610	0	127610	38	Z-score2
rs11143005	chr9:71193270	G/T	Height	GIANT	23754948	2013	European	GIANT	G	G/T	0.8167	0.1833	-0.002591	0.005716	0.6504	-	NA	133654	0	133654	46	Z-score
rs11143005	chr9:71193270	G/T	Height	GIANT	25282103	2014	European	GIANT	G	G/T	0.825	0.175	-0.0011	0.004	0.79	-	NA	241351	0	241351	79	Z-score
rs11143005	chr9:71193270	G/T	Height in females	GIANT	23754948	2013	European	GIANT	G	G/T	0.8167	0.1833	-0.0031	0.0078	0.69	-	NA	73118	0	73118	46	Z-score
rs11143005	chr9:71193270	G/T	Height in males	GIANT	23754948	2013	European	GIANT	G	G/T	0.8167	0.1833	-0.002	0.0084	0.81	-	NA	60535	0	60535	46	Z-score
rs11143005	chr9:71193270	G/T	Height tails	GIANT	23563607	2013	European	GIANT	G	G/T	0.825	0.175	-0.05	0.04	0.21	-	NA	11933	5970	5963	51	log(OR)
rs11143005	chr9:71193270	G/T	Height variability	GIANT	22982992	2012	European	GIANT	G	G/T	0.833	0.167	-0.0046	0.0077	0.56	-	NA	129199	0	129199	38	Z-score2
rs11143005	chr9:71193270	G/T	Hip circumference	GIANT	25673412	2015	Mixed	GIANT	G	G/T	0.8167	0.1833	0.0009	0.005	0.86	+	NA	193027	0	193027	101	IVNT
rs11143005	chr9:71193270	G/T	Hip circumference	GIANT	25673412	2015	European	GIANT	G	G/T	0.8167	0.1833	-0.002	0.0052	0.7	-	NA	182261	0	182261	101	IVNT
rs11143005	chr9:71193270	G/T	Hip circumference in females	GIANT	25673412	2015	Mixed	GIANT	G	G/T	0.8167	0.1833	0.0005	0.0063	0.94	+	NA	110038	0	110038	101	IVNT
rs11143005	chr9:71193270	G/T	Hip circumference in males	GIANT	25673412	2015	Mixed	GIANT	G	G/T	0.8167	0.1833	0.002	0.0073	0.78	+	NA	81056	0	81056	101	IVNT
rs11143005	chr9:71193270	G/T	Obesity class 1	GIANT	23563607	2013	European	GIANT	G	G/T	0.825	0.175	-0.02	0.017	0.24	-	NA	95578	31689	63889	51	log(OR)
rs11143005	chr9:71193270	G/T	Obesity class 2	GIANT	23563607	2013	European	GIANT	G	G/T	0.825	0.175	-0.018	0.026	0.49	-	NA	64730	9264	55466	51	log(OR)
rs11143005	chr9:71193270	G/T	Obesity class 3	GIANT	23563607	2013	European	GIANT	G	G/T	0.825	0.175	-0.018	0.051	0.72	-	NA	35096	1889	33207	51	log(OR)
rs11143005	chr9:71193270	G/T	Overweight	GIANT	23563607	2013	European	GIANT	G	G/T	0.825	0.175	-0.0056	0.012	0.65	-	NA	156867	91270	65598	51	log(OR)
rs11143005	chr9:71193270	G/T	Waist circumference	GIANT	25673412	2015	European	GIANT	G	G/T	0.8167	0.1833	0.0011	0.0049	0.82	+	NA	201262	0	201262	101	IVNT
rs11143005	chr9:71193270	G/T	Waist circumference	GIANT	25673412	2015	Mixed	GIANT	G	G/T	0.8167	0.1833	0.0037	0.0047	0.43	+	NA	209995	0	209995	101	IVNT
rs11143005	chr9:71193270	G/T	Waist circumference in females	GIANT	23754948	2013	European	GIANT	G	G/T	0.8167	0.1833	-0.0055	0.0096	0.57	-	NA	47321	0	47321	46	IVNT
rs11143005	chr9:71193270	G/T	Waist circumference in females	GIANT	25673412	2015	Mixed	GIANT	G	G/T	0.8167	0.1833	0.0013	0.006	0.84	+	NA	119491	0	119491	101	IVNT
rs11143005	chr9:71193270	G/T	Waist circumference in males	GIANT	25673412	2015	Mixed	GIANT	G	G/T	0.8167	0.1833	0.0071	0.0069	0.3	+	NA	90641	0	90641	101	IVNT
rs11143005	chr9:71193270	G/T	Waist hip ratio	GIANT	23754948	2013	European	GIANT	G	G/T	0.8167	0.1833	0.0002736	0.006925	0.9685	+	NA	77315	0	77315	46	IVNT
rs11143005	chr9:71193270	G/T	Waist hip ratio	GIANT	25673412	2015	European	GIANT	G	G/T	0.8167	0.1833	0.0012	0.0049	0.8	+	NA	181382	0	181382	101	IVNT
rs11143005	chr9:71193270	G/T	Waist hip ratio	GIANT	25673412	2015	Mixed	GIANT	G	G/T	0.8167	0.1833	0.0037	0.0047	0.43	+	NA	192156	0	192156	101	IVNT
rs11143005	chr9:71193270	G/T	Waist hip ratio adjusted for BMI	GIANT	25673412	2015	Mixed	GIANT	G	G/T	0.8167	0.1833	0.0035	0.0047	0.47	+	NA	189858	0	189858	109	IVNT
rs11143005	chr9:71193270	G/T	Waist hip ratio adjusted for BMI in females greater than 50 years of age	GIANT	26426971	2015	European	GIANT	G	G/T	0.82	0.18	0.0022	0.0077	0.78	+	NA	67985	0	67985	114	IVNT
rs11143005	chr9:71193270	G/T	Waist hip ratio adjusted for BMI in females less than or equal to 50 years of age	GIANT	26426971	2015	European	GIANT	G	G/T	0.82	0.18	0.0028	0.01	0.78	+	NA	37816	0	37816	114	IVNT
rs11143005	chr9:71193270	G/T	Waist hip ratio adjusted for BMI in males greater than 50 years of age	GIANT	26426971	2015	European	GIANT	G	G/T	0.82	0.18	-0.0058	0.0088	0.51	-	NA	52358	0	52358	114	IVNT
rs11143005	chr9:71193270	G/T	Waist hip ratio adjusted for BMI in males less than or equal to 50 years of age	GIANT	26426971	2015	European	GIANT	G	G/T	0.82	0.18	0.011	0.011	0.32	+	NA	30652	0	30652	114	IVNT
rs11143005	chr9:71193270	G/T	Waist hip ratio in females	GIANT	23754948	2013	European	GIANT	G	G/T	0.8167	0.1833	-0.0074	0.0096	0.44	-	NA	42733	0	42733	46	IVNT
rs11143005	chr9:71193270	G/T	Waist hip ratio in females	GIANT	25673412	2015	Mixed	GIANT	G	G/T	0.8167	0.1833	0.0007	0.0061	0.91	+	NA	109493	0	109493	101	IVNT
rs11143005	chr9:71193270	G/T	Waist hip ratio in males	GIANT	23754948	2013	European	GIANT	G	G/T	0.8167	0.1833	0.0086	0.01	0.41	+	NA	34582	0	34582	46	IVNT
rs11143005	chr9:71193270	G/T	Waist hip ratio in males	GIANT	25673412	2015	Mixed	GIANT	G	G/T	0.8167	0.1833	0.0072	0.0072	0.32	+	NA	80638	0	80638	101	IVNT
rs11143005	chr9:71193270	G/T	Waist hip ratio tails	GIANT	23563607	2013	European	GIANT	G	G/T	0.825	0.175	0.096	0.047	0.042	+	NA	7132	3221	3911	51	log(OR)
rs11143005	chr9:71193270	G/T	Weight	GIANT	23754948	2013	European	GIANT	G	G/T	0.8167	0.1833	0.001042	0.006076	0.8638	+	NA	125910	0	125910	46	IVNT
rs11143005	chr9:71193270	G/T	Weight in females	GIANT	23754948	2013	European	GIANT	G	G/T	0.8167	0.1833	-0.0022	0.0084	0.79	-	NA	67592	0	67592	46	IVNT
rs11143005	chr9:71193270	G/T	Weight in males	GIANT	23754948	2013	European	GIANT	G	G/T	0.8167	0.1833	0.0046	0.0088	0.6	+	NA	58318	0	58318	46	IVNT
rs11143005	chr9:71193270	G/T	Glioma	GliomaScan	22886559	2012	European	GliomaScan	G	G/T	NA	NA	NA	NA	0.8	NA	NA	6811	1856	4955	18	log(OR)
rs11143005	chr9:71193270	G/T	HDL	GLGC	20686565	2010	Mixed	GLGC	G	G/T	NA	NA	0.0032	0.0066	0.6225	+	NA	99900	0	99900	46	Z-score
rs11143005	chr9:71193270	G/T	HDL	GLGC	24097068	2013	European	GLGC	G	G/T	0.8153	0.1847	0.0061	0.005	0.2478	+	NA	164710	0	164710	60	IVNT
rs11143005	chr9:71193270	G/T	LDL	GLGC	20686565	2010	Mixed	GLGC	G	G/T	NA	NA	0.0063	0.007	0.3476	+	NA	95454	0	95454	46	Z-score
rs11143005	chr9:71193270	G/T	LDL	GLGC	24097068	2013	European	GLGC	G	G/T	0.8153	0.1847	-0.0009	0.0054	0.8169	-	NA	152075	0	152075	60	IVNT
rs11143005	chr9:71193270	G/T	Total cholesterol	GLGC	20686565	2010	Mixed	GLGC	G	G/T	NA	NA	0.0079	0.0068	0.2465	+	NA	100184	0	100184	46	Z-score
rs11143005	chr9:71193270	G/T	Total cholesterol	GLGC	24097068	2013	European	GLGC	G	G/T	0.8153	0.1847	0.0002	0.0052	0.7796	+	NA	164697	0	164697	60	IVNT
rs11143005	chr9:71193270	G/T	Triglycerides	GLGC	20686565	2010	Mixed	GLGC	G	G/T	NA	NA	-0.0134	0.0065	0.07292	-	NA	96598	0	96598	46	Z-score
rs11143005	chr9:71193270	G/T	Triglycerides	GLGC	24097068	2013	European	GLGC	G	G/T	0.8153	0.1847	-0.0113	0.0048	0.04612	-	NA	156471	0	156471	60	IVNT
rs11143005	chr9:71193270	G/T	Gout	GUGC	23263486	2012	European	GUGC	G	G/T	NA	NA	0.032	0.043	0.4621	+	NA	69374	2115	67259	14	log(OR)
rs11143005	chr9:71193270	G/T	Serum urate	GUGC	23263486	2012	European	GUGC	G	G/T	NA	NA	0.011	0.0072	0.1586	+	NA	110050	0	110050	48	mg/dl
rs11143005	chr9:71193270	G/T	Heart rate	HRGene	23583979	2013	Mixed	HRGene	G	G/T	0.8306	0.1694	0.0047	0.0693	0.9487	+	NA	91232	0	91232	36	bpm
rs11143005	chr9:71193270	G/T	Crohns disease	IBDGC	23128233	2012	European	IBDGC	G	G/T	NA	NA	NA	NA	0.96	NA	NA	14342	6299	8043	7	log(OR)
rs11143005	chr9:71193270	G/T	Crohns disease	IBDGC	26192919	2015	European	IBDGC	G	G/T	0.812	0.188	0.02599	0.0292	0.3732	+	0.2733	20883	5956	14927	7	log(OR)
rs11143005	chr9:71193270	G/T	Inflammatory bowel disease	IBDGC	26192919	2015	European	IBDGC	G	G/T	0.817	0.183	-0.0227	0.0215	0.2918	-	0.03649	34652	12882	21770	15	log(OR)
rs11143005	chr9:71193270	G/T	Ulcerative colitis	IBDGC	23128233	2012	European	IBDGC	G	G/T	NA	NA	NA	NA	0.141	NA	NA	20672	6945	13727	8	log(OR)
rs11143005	chr9:71193270	G/T	Ulcerative colitis	IBDGC	26192919	2015	European	IBDGC	G	G/T	0.818	0.182	-0.0506	0.0271	0.06209	-	0.2314	27432	6968	20464	8	log(OR)
rs11143005	chr9:71193270	G/T	DBP	ICBP	21909115	2011	European	ICBP	G	G/T	NA	NA	NA	NA	0.948	NA	NA	69395	0	69395	29	mmHg
rs11143005	chr9:71193270	G/T	SBP	ICBP	21909115	2011	European	ICBP	G	G/T	NA	NA	NA	NA	0.273	NA	NA	69395	0	69395	29	mmHg
rs11143005	chr9:71193270	G/T	Alzheimers disease	IGAP	24162737	2013	European	IGAP	G	G/T	NA	NA	-0.0659	0.0207	0.001433	-	NA	54162	17008	37154	31	log(OR)
rs11143005	chr9:71193270	G/T	Epilepsy	ILAE	25087078	2014	Mixed	ILAE	G	G/T	NA	NA	NA	NA	0.2057	-	NA	34853	8696	26157	12	log(OR)
rs11143005	chr9:71193270	G/T	Focal epilepsy	ILAE	25087078	2014	Mixed	ILAE	G	G/T	NA	NA	NA	NA	0.1686	-	NA	28916	5310	23606	10	log(OR)
rs11143005	chr9:71193270	G/T	Genetic generalised epilepsy	ILAE	25087078	2014	Mixed	ILAE	G	G/T	NA	NA	NA	NA	0.3888	-	NA	21596	2606	18990	8	log(OR)
rs11143005	chr9:71193270	G/T	log(Leptin)	Kilpelainen T	26833098	2016	European	Kilpelainen T	G	G/T	NA	NA	0.0166	0.0085	0.05076	+	NA	32140	0	32140	23	ngml-1
rs11143005	chr9:71193270	G/T	log(Leptin) adjusted for BMI	Kilpelainen T	26833098	2016	European	Kilpelainen T	G	G/T	NA	NA	0.0083	0.0066	0.2102	+	NA	31796	0	31796	23	ngml-1
rs11143005	chr9:71193270	G/T	Body fat percentage	Lu Y	26833246	2016	Mixed	Lu Y	G	G/T	0.8207	0.1793	0.0038	0.0064	0.5587	+	0.8837	90566	0	90566	56	IVNT
rs11143005	chr9:71193270	G/T	2 hour fasting glucose	MAGIC	20081857	2010	European	MAGIC	G	G/T	NA	0.186	0.11	0.026	4.474e-05	+	NA	15234	0	15234	9	mmol/l	TGL
rs11143005	chr9:71193270	G/T	2 hour fasting glucose	MAGIC	22885924	2012	European	MAGIC	G	G/T	NA	0.186	0.06	0.018	0.0007377	+	NA	42854	0	42854	20	mmol/l	TGL
rs11143005	chr9:71193270	G/T	Fasting glucose	MAGIC	20081858	2010	European	MAGIC	G	G/T	NA	0.186	0.0035	0.005	0.4852	+	NA	46186	0	46186	21	mmol/l
rs11143005	chr9:71193270	G/T	Fasting glucose	MAGIC	22885924	2012	European	MAGIC	G	G/T	NA	0.186	0.002	0.003	0.5157	+	NA	133010	0	133010	66	mmol/l
rs11143005	chr9:71193270	G/T	HbA1C	MAGIC	20858683	2010	European	MAGIC	G	G/T	NA	0.186	0.0088	0.0046	0.05718	+	NA	46368	0	46368	23	%
rs11143005	chr9:71193270	G/T	log(AUCins)	MAGIC	24699409	2014	European	MAGIC	G	G/T	NA	0.186	-0.022	0.031	0.482	-	NA	4324	0	4324	7	Z-score
rs11143005	chr9:71193270	G/T	log(AUCins/AUCglu)	MAGIC	24699409	2014	European	MAGIC	G	G/T	NA	0.186	-0.019	0.032	0.5544	-	NA	4213	0	4213	7	Z-score
rs11143005	chr9:71193270	G/T	log(CIR)	MAGIC	24699409	2014	European	MAGIC	G	G/T	NA	0.186	-1.6e-05	0.028	0.9996	-	NA	5318	0	5318	7	Z-score
rs11143005	chr9:71193270	G/T	log(CIR) adjusted for ISI	MAGIC	24699409	2014	European	MAGIC	G	G/T	NA	0.186	NA	NA	0.9952	NA	NA	4789	0	4789	7	Z-score
rs11143005	chr9:71193270	G/T	log(DI)	MAGIC	24699409	2014	European	MAGIC	G	G/T	NA	0.186	0.014	0.029	0.6165	+	NA	5130	0	5130	7	Z-score
rs11143005	chr9:71193270	G/T	log(Fasting insulin)	MAGIC	20081858	2010	European	MAGIC	G	G/T	NA	0.186	0.0017	0.0052	0.7502	+	NA	46186	0	46186	21	pmol/l
rs11143005	chr9:71193270	G/T	log(Fasting insulin)	MAGIC	22885924	2012	European	MAGIC	G	G/T	NA	0.186	-0.0011	0.0035	0.7439	-	NA	108557	0	108557	56	pmol/l
rs11143005	chr9:71193270	G/T	log(Fasting insulin) adjusted for BMI	MAGIC	22885924	2012	European	MAGIC	G	G/T	NA	0.186	-0.005	0.0031	0.1069	-	NA	108557	0	108557	56	pmol/l
rs11143005	chr9:71193270	G/T	log(HOMA-B)	MAGIC	20081858	2010	European	MAGIC	G	G/T	NA	0.186	-0.001	0.0046	0.8329	-	NA	46186	0	46186	21	NA
rs11143005	chr9:71193270	G/T	log(HOMA-IR)	MAGIC	20081858	2010	European	MAGIC	G	G/T	NA	0.186	-0.0001	0.0055	0.9787	-	NA	46186	0	46186	21	NA
rs11143005	chr9:71193270	G/T	log(Increm30)	MAGIC	24699409	2014	European	MAGIC	G	G/T	NA	0.186	0.0055	0.03	0.8553	+	NA	4447	0	4447	7	Z-score
rs11143005	chr9:71193270	G/T	log(Ins30)	MAGIC	24699409	2014	European	MAGIC	G	G/T	NA	0.186	0.0071	0.03	0.8137	+	NA	4483	0	4483	7	Z-score
rs11143005	chr9:71193270	G/T	log(Ins30) adjusted for BMI	MAGIC	24699409	2014	European	MAGIC	G	G/T	NA	0.186	NA	NA	0.6924	NA	NA	4409	0	4409	7	Z-score
rs11143005	chr9:71193270	G/T	log(ISI)	MAGIC	24699409	2014	European	MAGIC	G	G/T	NA	0.186	NA	NA	0.4326	NA	NA	4769	0	4769	7	Z-score
rs11143005	chr9:71193270	G/T	log(Proinsulin)	MAGIC	21873549	2011	European	MAGIC	G	G/T	NA	0.186	-0.0063	0.0093	0.5002	-	NA	10701	0	10701	4	pmol/l
rs11143005	chr9:71193270	G/T	Rheumatoid arthritis	Okada Y	24390342	2014	European	Okada Y	G	G/T	NA	NA	0	0.02553	0.9	-	NA	58284	14361	43923	18	log(OR)
rs11143005	chr9:71193270	G/T	Rheumatoid arthritis	Okada Y	24390342	2014	Mixed	Okada Y	G	G/T	NA	NA	0	0.02553	0.9	-	NA	80799	19234	61565	22	log(OR)
rs11143005	chr9:71193270	G/T	Alcohol dependence	Olfson E	22978509	2012	Mixed	Olfson E	G	G/T	NA	NA	NA	NA	0.3054	NA	NA	3829	1897	1932	3	log(OR)
rs11143005	chr9:71193270	G/T	Pancreatic cancer	PanScan	20101243	2010	Mixed	PanScan	G	G/T	NA	NA	NA	NA	0.3763	NA	NA	7785	3851	3934	20	log(OR)
rs11143005	chr9:71193270	G/T	Attention deficit hyperactivity disorder	PGC	20732625	2010	European	PGC	G	G/T	0.8246	0.1754	NA	NA	0.7883	+	NA	3351	896	2455	4	log(OR)
rs11143005	chr9:71193270	G/T	Bipolar disorder	PGC	21926972	2011	European	PGC	G	G/T	0.8246	0.1754	0.01114	0.0316	0.7247	+	NA	16731	7481	9250	11	log(OR)
rs11143005	chr9:71193270	G/T	Cross disorder	PGC	23453885	2013	European	PGC	G	G/T	0.8165	0.1835	0.03139	0.0159	0.04891	+	NA	61220	33332	27888	22	log(OR)
rs11143005	chr9:71193270	G/T	Major depressive disorder	PGC	22472876	2012	European	PGC	G	G/T	0.8165	0.1835	0.08175	0.0287	0.004384	+	NA	18759	9240	9519	9	log(OR)
rs11143005	chr9:71193270	G/T	Schizophrenia	PGC	25056061	2014	Mixed	PGC	G	G/T	NA	NA	0.009303	0.0145	0.5216	+	NA	82315	35476	46839	49	log(OR)
rs11143005	chr9:71193270	G/T	Age at menarche	ReproGen	25231870	2014	European	ReproGen	G	G/T	0.82	0.18	-0.016	0.00783	0.041	-	NA	182416	0	182416	58	years
rs11143005	chr9:71193270	G/T	Age at menopause	ReproGen	26414677	2015	European	ReproGen	G	G/T	0.82	0.18	-0.03	0.03	0.26	-	NA	69360	0	69360	33	years
rs11143005	chr9:71193270	G/T	Bipolar disorder	Smith E	19488044	2009	Mixed	Smith E	G	G/T	NA	NA	NA	NA	0.9082	NA	NA	2034	1001	1033	1	log(OR)
rs11143005	chr9:71193270	G/T	Cognitive function	SSGAC	25201988	2014	European	SSGAC	G	G/T	0.825	0.175	-0.014	0.0173	0.4192	-	NA	106736	0	106736	11	Z-score
rs11143005	chr9:71193270	G/T	College completion	SSGAC	23722424	2013	European	SSGAC	G	G/T	0.83	0.17	-0.006976	0.014	0.5789	-	NA	95427	22044	73383	42	log(OR)
rs11143005	chr9:71193270	G/T	Depressive symptoms	SSGAC	27089181	2016	European	SSGAC	G	G/T	0.791	0.209	0.01	0.004	0.01951	+	NA	180866	0	180866	3	SD
rs11143005	chr9:71193270	G/T	Neuroticism	SSGAC	27089181	2016	European	SSGAC	G	G/T	0.791	0.209	-0.001	0.004	0.8333	-	NA	170911	0	170911	2	SD
rs11143005	chr9:71193270	G/T	Subject well being	SSGAC	27089181	2016	European	SSGAC	G	G/T	0.791	0.209	0.003	0.004	0.4705	+	NA	298420	0	298420	59	SD
rs11143005	chr9:71193270	G/T	Years of educational attainment	SSGAC	23722424	2013	European	SSGAC	G	G/T	0.83	0.17	-0.002	0.005	0.7201	-	NA	101069	0	101069	42	years
rs11143005	chr9:71193270	G/T	Years of educational attainment	SSGAC	27225129	2016	European	SSGAC	G	G/T	0.791	0.209	-0.004	0.003	0.2353	-	NA	328917	0	328917	64	years
rs11143005	chr9:71193270	G/T	Years of educational attainment in females	SSGAC	27225129	2016	European	SSGAC	G	G/T	0.791	0.209	-0.006	0.004	0.1938	-	NA	181443	0	181443	62	years
rs11143005	chr9:71193270	G/T	Years of educational attainment in males	SSGAC	27225129	2016	European	SSGAC	G	G/T	0.791	0.209	-0.003	0.005	0.6067	-	NA	147474	0	147474	6	years
rs11143005	chr9:71193270	G/T	Rheumatoid arthritis	Stahl E	20453842	2010	European	Stahl E	G	G/T	0.8235	0.1765	-0.00995	0.02528	0.6828	-	0.76677	25704	5538	20166	6	log(OR)
rs11143005	chr9:71193270	G/T	Visual refractive error	Stambolian D	23474815	2013	European	Stambolian D	G	G/T	NA	NA	-0.0496	0.045	0.2704	-	NA	7280	0	7280	5	NA
rs11143005	chr9:71193270	G/T	Cigarettes per day	TAG	20418890	2010	European	TAG	G	G/T	0.8205	0.1795	-0.0402	0.1067	0.7066	-	NA	38181	0	38181	13	cigarettes/day
rs11143005	chr9:71193270	G/T	Ever smoker	TAG	20418890	2010	European	TAG	G	G/T	0.7979	0.2021	-0.0199	0.0153	0.1926	-	NA	74035	41969	32066	16	log(OR)
rs11143005	chr9:71193270	G/T	Former smoker	TAG	20418890	2010	European	TAG	G	G/T	0.8201	0.1799	0.0008	0.0207	0.9675	+	NA	41278	23969	17309	14	log(OR)
rs11143005	chr9:71193270	G/T	log(Age of smoking onset)	TAG	20418890	2010	European	TAG	G	G/T	0.8207	0.1793	-0.0005	0.003	0.8689	-	NA	24114	0	24114	13	years
rs11143005	chr9:71193270	G/T	Advanced age related macular degeneration	Fritsche L	23455636	2013	Mixed	NHLBI GRASP Catalog (version 2)	NA	NA	NA	NA	NA	NA	0.03284	NA	NA	77255	NA	NA	NA	NA
rs11143005	chr9:71193270	G/T	2 hour glucose	MAGIC	20081857	2010	European	NHLBI GRASP Catalog (version 2)	NA	NA	NA	NA	NA	NA	4.474e-05	NA	NA	45854	NA	NA	NA	NA	TGL
rs10860880	chr12:102970640	G/T	Coronary artery disease	CARDIoGRAMplusC4D	26343387	2015	Mixed	CARDIoGRAMplusC4D	G	G/T	0.0299	0.0299	-0.02385	0.02842	0.4012	-	0.886509	184305	60801	123504	48	log(OR)
rs10860880	chr12:102970640	G/T	Myocardial infarction	CARDIoGRAMplusC4D	26343387	2015	Mixed	CARDIoGRAMplusC4D	G	G/T	0.03	0.03	-0.01964	0.03193	0.5386	-	0.965405	167181	43677	123504	48	log(OR)
rs10860880	chr12:102970640	G/T	Major Depression Disorder	CONVERGE	26176920	2015	Asian	CONVERGE	G	G/T	0.014	0.014	0.01686	0.06705	0.8015	+	NA	10640	5303	5337	1	log(OR)
rs10860880	chr12:102970640	G/T	Atopic dermatitis	EAGLE	26482879	2015	Mixed	EAGLE	G	G/T	0.0264	0.0264	0.04877	0.06004	0.4166	+	0.811822	103066	18900	84166	22	log(OR)
rs10860880	chr12:102970640	G/T	Femoral neck mineral density	GEFOS	26367794	2015	European	GEFOS	G	G/T	0.0544	0.0544	-0.008044	0.02504	0.7527	-	0.660897	32735	0	32735	14	Z-score
rs10860880	chr12:102970640	G/T	Forearm bone mineral density	GEFOS	26367794	2015	European	GEFOS	G	G/T	0.0544	0.0544	-0.02097	0.05084	0.686	-	0.213973	8143	0	8143	5	Z-score
rs10860880	chr12:102970640	G/T	Lumber spine bone mineral density	GEFOS	26367794	2015	European	GEFOS	G	G/T	0.0544	0.0544	-0.03789	0.02946	0.2073	-	0.520868	28498	0	28498	12	Z-score
rs10860880	chr12:102970640	G/T	HDL	GLGC	24097068	2013	European	GLGC	G	G/T	0.0238	0.0238	-0.0046	0.0177	0.6723	-	NA	85693	0	85693	60	IVNT
rs10860880	chr12:102970640	G/T	LDL	GLGC	24097068	2013	European	GLGC	G	G/T	0.0238	0.0238	0.0069	0.0184	0.7376	+	NA	77409	0	77409	60	IVNT
rs10860880	chr12:102970640	G/T	Total cholesterol	GLGC	24097068	2013	European	GLGC	G	G/T	0.0238	0.0238	-0.0109	0.0177	0.5853	-	NA	85810	0	85810	60	IVNT
rs10860880	chr12:102970640	G/T	Triglycerides	GLGC	24097068	2013	European	GLGC	G	G/T	0.0238	0.0238	-0.0257	0.0166	0.3573	-	NA	80819	0	80819	60	IVNT
rs10860880	chr12:102970640	G/T	Crohns disease	IBDGC	26192919	2015	European	IBDGC	G	G/T	0.026	0.026	-0.002098	0.074	0.977	-	0.03497	20883	5956	14927	7	log(OR)
rs10860880	chr12:102970640	G/T	Inflammatory bowel disease	IBDGC	26192919	2015	European	IBDGC	G	G/T	0.026	0.026	0.0102	0.0535	0.8483	+	0.2656	34652	12882	21770	15	log(OR)
rs10860880	chr12:102970640	G/T	Ulcerative colitis	IBDGC	26192919	2015	European	IBDGC	G	G/T	0.026	0.026	0.0405	0.0668	0.5443	+	0.5076	27432	6968	20464	8	log(OR)
rs10860880	chr12:102970640	G/T	Alzheimers disease	IGAP	24162737	2013	European	IGAP	G	G/T	NA	NA	0.0324	0.0513	0.5274	+	NA	54162	17008	37154	31	log(OR)
rs10860880	chr12:102970640	G/T	Epilepsy	ILAE	25087078	2014	Mixed	ILAE	G	G/T	NA	NA	NA	NA	0.3847	+	NA	34853	8696	26157	12	log(OR)
rs10860880	chr12:102970640	G/T	Focal epilepsy	ILAE	25087078	2014	Mixed	ILAE	G	G/T	NA	NA	NA	NA	0.09464	+	NA	28916	5310	23606	10	log(OR)
rs10860880	chr12:102970640	G/T	Genetic generalised epilepsy	ILAE	25087078	2014	Mixed	ILAE	G	G/T	NA	NA	NA	NA	0.2383	-	NA	21596	2606	18990	8	log(OR)
rs10860880	chr12:102970640	G/T	Rheumatoid arthritis	Okada Y	24390342	2014	Asian	Okada Y	G	G/T	NA	NA	-0.2469	0.1246	0.054	-	NA	22515	4873	17642	4	log(OR)
rs10860880	chr12:102970640	G/T	Rheumatoid arthritis	Okada Y	24390342	2014	European	Okada Y	G	G/T	NA	NA	0.08338	0.06063	0.21	+	NA	58284	14361	43923	18	log(OR)
rs10860880	chr12:102970640	G/T	Rheumatoid arthritis	Okada Y	24390342	2014	Mixed	Okada Y	G	G/T	NA	NA	0.0202	0.05692	0.76	+	NA	80799	19234	61565	22	log(OR)
rs10860880	chr12:102970640	G/T	Schizophrenia	PGC	25056061	2014	Mixed	PGC	G	G/T	NA	NA	0.008496	0.0354	0.8104	+	NA	82315	35476	46839	49	log(OR)
rs10860880	chr12:102970640	G/T	Years of educational attainment	SSGAC	27225129	2016	European	SSGAC	G	G/T	0.0261	0.0261	-0.011	0.008	0.1678	-	NA	328917	0	328917	64	years
rs10860880	chr12:102970640	G/T	Years of educational attainment in females	SSGAC	27225129	2016	European	SSGAC	G	G/T	0.0261	0.0261	-0.006	0.011	0.6243	-	NA	181443	0	181443	62	years
rs10860880	chr12:102970640	G/T	Years of educational attainment in males	SSGAC	27225129	2016	European	SSGAC	G	G/T	0.0261	0.0261	-0.013	0.013	0.285	-	NA	147474	0	147474	6	years
rs900543	chr15:72097461	A/G	log(Adiponectin)	ADIPOGen	22479202	2012	European	ADIPOGen	A	A/G	NA	0.05	-0.003201	0.01016	0.7601	-	NA	29347	0	29347	18	ug/ml
rs900543	chr15:72097461	A/G	Multiple sclerosis	Baranzini S	19010793	2009	European	Baranzini S	A	A/G	NA	NA	NA	NA	0.3796	NA	NA	1861	978	883	1	log(OR)
rs900543	chr15:72097461	A/G	Statin response difference HDL	Barber M	20339536	2010	European	Barber M	A	A/G	NA	0.0636	NA	NA	0.8271	NA	NA	3932	0	3932	3	IVNT
rs900543	chr15:72097461	A/G	Statin response difference LDL	Barber M	20339536	2010	European	Barber M	A	A/G	NA	0.0636	NA	NA	0.3705	NA	NA	3932	0	3932	3	IVNT
rs900543	chr15:72097461	A/G	Statin response difference total cholesterol	Barber M	20339536	2010	European	Barber M	A	A/G	NA	0.0636	NA	NA	0.3476	NA	NA	3932	0	3932	3	IVNT
rs900543	chr15:72097461	A/G	Statin response difference triglycerides	Barber M	20339536	2010	European	Barber M	A	A/G	NA	0.0636	NA	NA	0.7399	NA	NA	3932	0	3932	3	IVNT
rs900543	chr15:72097461	A/G	Coronary artery disease	C4D	21378988	2011	Mixed	C4D	A	A/G	0.056	0.056	-0.0299	0.0366	0.4141	-	0.34	30437	15396	15041	4	log(OR)
rs900543	chr15:72097461	A/G	Coronary artery disease	CARDIoGRAM	21378990	2011	European	CARDIoGRAM	A	A/G	0.0732	0.0732	0.007062	0.03295	0.8303	+	0.683714	74542	18381	56161	14	log(OR)
rs900543	chr15:72097461	A/G	Coronary artery disease	CARDIoGRAMplusC4D	23202125	2013	Mixed	CARDIoGRAMplusC4D	A	A/G	0.0618	0.0618	0.006065	0.01952	0.756	+	0.97	194427	63746	130681	48	log(OR)
rs900543	chr15:72097461	A/G	Coronary artery disease	CARDIoGRAMplusC4D	26343387	2015	Mixed	CARDIoGRAMplusC4D	A	A/G	0.0984	0.0984	0.005812	0.0184	0.752	+	0.519582	184305	60801	123504	48	log(OR)
rs900543	chr15:72097461	A/G	Myocardial infarction	CARDIoGRAMplusC4D	26343387	2015	Mixed	CARDIoGRAMplusC4D	A	A/G	0.1365	0.1365	0.02156	0.02144	0.3145	+	0.639873	167181	43677	123504	48	log(OR)
rs900543	chr15:72097461	A/G	Aortic valve calcification	CHARGE	23388002	2013	Mixed	CHARGE	A	A/G	NA	0.0546	NA	NA	0.6128	NA	NA	6942	2245	4697	3	log(OR)
rs900543	chr15:72097461	A/G	Mitral annular calcification	CHARGE	23388002	2013	Mixed	CHARGE	A	A/G	NA	0.0708	NA	NA	0.5263	NA	NA	3795	568	3227	2	log(OR)
rs900543	chr15:72097461	A/G	Chronic kidney disease	CKD-Gen	20383146	2010	European	CKD-Gen	A	A/G	0.05	0.05	NA	NA	0.66	-	NA	62237	5783	56454	19	log(OR)
rs900543	chr15:72097461	A/G	Chronic kidney disease	CKD-Gen	26831199	2016	European	CKD-Gen	A	A/G	0.04	0.04	0.0092	0.034	0.79	+	NA	117165	12385	104780	43	log(OR)
rs900543	chr15:72097461	A/G	log(eGFR creatinine)	CKD-Gen	20383146	2010	European	CKD-Gen	A	A/G	0.05	0.05	NA	NA	0.97	-	NA	67093	0	67093	20	ml/min/1.73m2
rs900543	chr15:72097461	A/G	log(eGFR creatinine)	CKD-Gen	26831199	2016	African	CKD-Gen	A	A/G	0.473	0.473	-0.0013	0.004	0.75	-	NA	15460	0	15460	12	ml/min/1.73m2
rs900543	chr15:72097461	A/G	log(eGFR creatinine)	CKD-Gen	26831199	2016	European	CKD-Gen	A	A/G	0.04	0.04	-0.0007	0.002	0.71	-	NA	132940	0	132940	48	ml/min/1.73m2
rs900543	chr15:72097461	A/G	log(eGFR creatinine in diabetics)	CKD-Gen	26831199	2016	European	CKD-Gen	A	A/G	0.04	0.04	-0.01	0.0082	0.23	-	NA	11443	0	11443	39	ml/min/1.73m2
rs900543	chr15:72097461	A/G	log(eGFR creatinine in non diabetics)	CKD-Gen	26831199	2016	European	CKD-Gen	A	A/G	0.04	0.04	0.0012	0.002	0.55	+	NA	117628	0	117628	45	ml/min/1.73m2
rs900543	chr15:72097461	A/G	log(eGFR cystatin C)	CKD-Gen	20383146	2010	European	CKD-Gen	A	A/G	0.05	0.05	NA	NA	0.5	-	NA	20957	0	20957	8	ml/min/1.73m2
rs900543	chr15:72097461	A/G	log(eGFR cystatin C)	CKD-Gen	26831199	2016	European	CKD-Gen	A	A/G	0.04	0.04	-0.0017	0.0042	0.68	-	NA	33144	0	33144	16	ml/min/1.73m2
rs900543	chr15:72097461	A/G	log(Urinary albumin creatinine ratio)	CKD-Gen	21355061	2011	European	CKD-Gen	A	A/G	0.05	0.05	NA	NA	0.71	+	NA	31580	0	31580	12	mg/g
rs900543	chr15:72097461	A/G	log(Urinary albumin creatinine ratio)	CKD-Gen	26631737	2016	European	CKD-Gen	A	A/G	0.04	0.04	0.016	0.016	0.31	+	NA	54450	0	54450	20	mg/g
rs900543	chr15:72097461	A/G	log(Urinary albumin creatinine ratio in diabetics)	CKD-Gen	26631737	2016	European	CKD-Gen	A	A/G	0.04	0.04	0.16	0.069	0.02	+	NA	5825	0	5825	20	mg/g
rs900543	chr15:72097461	A/G	log(Urinary albumin creatinine ratio in non diabetics)	CKD-Gen	26631737	2016	European	CKD-Gen	A	A/G	0.04	0.04	-0.0019	0.016	0.9	-	NA	46061	0	46061	20	mg/g
rs900543	chr15:72097461	A/G	Microalbuminuria	CKD-Gen	21355061	2011	European	CKD-Gen	A	A/G	0.05	0.05	NA	NA	0.35	+	NA	30482	3696	26786	12	log(OR)
rs900543	chr15:72097461	A/G	Microalbuminuria	CKD-Gen	26631737	2016	European	CKD-Gen	A	A/G	0.04	0.04	0.095	0.05	0.06	+	NA	54116	7798	46318	19	log(OR)
rs900543	chr15:72097461	A/G	Neuroblastoma	COG	21124317	2011	European	COG	A	A/G	NA	NA	NA	NA	0.4143	NA	NA	4881	1627	3254	1	log(OR)
rs900543	chr15:72097461	A/G	Major Depression Disorder	CONVERGE	26176920	2015	Asian	CONVERGE	A	A/G	0.296	0.296	-0.02372	0.03429	0.4892	-	NA	10640	5303	5337	1	log(OR)
rs900543	chr15:72097461	A/G	Type II diabetes	DIAGRAM	24509480	2014	Mixed	DIAGRAM	A	A/G	NA	NA	0	0.02286	0.93	+	NA	110452	26488	83964	4	log(OR)
rs900543	chr15:72097461	A/G	Inflammatory bowel disease	Duerr R	17068223	2006	European	Duerr R	A	A/G	NA	NA	NA	NA	0.3927	NA	NA	1912	939	973	2	log(OR)
rs900543	chr15:72097461	A/G	Atopic dermatitis	EAGLE	26482879	2015	Mixed	EAGLE	A	A/G	0.0563	0.0563	0.0685	0.03839	0.07435	+	0.862426	103066	18900	84166	22	log(OR)
rs900543	chr15:72097461	A/G	Birthlength	EGGC	25281659	2014	European	EGGC	A	A/G	NA	NA	0.0372	0.0187	0.04678	+	NA	28332	0	28332	22	SDS
rs900543	chr15:72097461	A/G	Birthweight	EGGC	23202124	2013	European	EGGC	A	A/G	NA	NA	-0.0047	0.018	0.8	-	NA	26836	0	26836	18	Z-score
rs900543	chr15:72097461	A/G	Childhood BMI	EGGC	26604143	2016	European	EGGC	A	A/G	NA	NA	0.0086	0.0177	0.6281	+	NA	33093	0	33093	20	SDS
rs900543	chr15:72097461	A/G	Childhood obesity	EGGC	22484627	2012	European	EGGC	A	A/G	NA	NA	0.0775	0.0585	0.1849	+	NA	13848	5530	8318	14	log(OR)
rs900543	chr15:72097461	A/G	Height SDS for females aged 10 years and males aged 12 years	EGGC	23449627	2013	European	EGGC	A	A/G	NA	NA	0.02614	0.027	0.344	+	NA	13944	0	13944	9	SDS
rs900543	chr15:72097461	A/G	Height SDS for females aged 10 years	EGGC	23449627	2013	European	EGGC	A	A/G	NA	NA	-0.001231	0.03819	0.9746	-	NA	6966	0	6966	8	SDS
rs900543	chr15:72097461	A/G	Height SDS for males aged 12 years	EGGC	23449627	2013	European	EGGC	A	A/G	NA	NA	0.05348	0.03818	0.1655	+	NA	6978	0	6978	7	SDS
rs900543	chr15:72097461	A/G	Infant head circumference	EGGC	22504419	2012	European	EGGC	A	A/G	0.0498	0.0498	0.0309	0.0321	0.3357	+	NA	10692	0	10692	7	Z-score
rs900543	chr15:72097461	A/G	Standardized difference in height between age 14 years and adult	EGGC	23449627	2013	European	EGGC	A	A/G	NA	NA	-0.03373	0.04852	0.1697	-	NA	4282	0	4282	5	SDS
rs900543	chr15:72097461	A/G	Standardized difference in height between age 14 years and adult in females	EGGC	23449627	2013	European	EGGC	A	A/G	NA	NA	-0.05493	0.04457	0.2179	-	NA	4944	0	4944	5	SDS
rs900543	chr15:72097461	A/G	Standardized difference in height between age 14 years and adult in males	EGGC	23449627	2013	European	EGGC	A	A/G	NA	NA	-0.03373	0.04852	0.4876	-	NA	4282	0	4282	4	SDS
rs900543	chr15:72097461	A/G	Standardized difference in height between age 8 years and adult	EGGC	23449627	2013	European	EGGC	A	A/G	NA	NA	-0.01216	0.02909	0.6801	-	NA	10789	0	10789	6	SDS
rs900543	chr15:72097461	A/G	Standardized difference in height between age 8 years and adult in females	EGGC	23449627	2013	European	EGGC	A	A/G	NA	NA	0.00707	0.03876	0.8563	+	NA	5748	0	5748	6	SDS
rs900543	chr15:72097461	A/G	Standardized difference in height between age 8 years and adult in males	EGGC	23449627	2013	European	EGGC	A	A/G	NA	NA	-0.03695	0.04401	0.4022	-	NA	5041	0	5041	5	SDS
rs900543	chr15:72097461	A/G	Age-related macular degeneration	Fritsche L	23455636	2013	Mixed	Fritsche L	A	A/G	NA	NA	NA	NA	0.4055	+	NA	57413	7329	50084	15	log(OR)
rs900543	chr15:72097461	A/G	Geographic atrophy	Fritsche L	23455636	2013	Mixed	Fritsche L	A	A/G	NA	NA	NA	NA	0.8828	-	NA	46694	1830	44864	15	log(OR)
rs900543	chr15:72097461	A/G	Neovascularization	Fritsche L	23455636	2013	Mixed	Fritsche L	A	A/G	NA	NA	NA	NA	0.1975	+	NA	53063	4340	48723	15	log(OR)
rs900543	chr15:72097461	A/G	Asthma	GABRIEL	20860503	2010	European	GABRIEL	A	A/G	0.1124	0.1124	0.06491	0.04207	0.1229	+	0.6026	26475	10365	16110	24	log(OR)
rs900543	chr15:72097461	A/G	Agreeableness	GPC	21173776	2010	European	GPC	A	A/G	NA	0.05	-0.0726	0.142	0.6089	-	NA	17375	0	17375	10	NA
rs900543	chr15:72097461	A/G	Conscientiousness	GPC	21173776	2010	European	GPC	A	A/G	NA	0.05	-0.2019	0.1722	0.241	-	NA	17375	0	17375	10	NA
rs900543	chr15:72097461	A/G	Extraversion	GPC	21173776	2010	European	GPC	A	A/G	NA	0.05	-0.1112	0.1769	0.5296	-	NA	17375	0	17375	10	NA
rs900543	chr15:72097461	A/G	Extraversion	GPC	26362575	2016	European	GPC	A	A/G	NA	0.01	0.0104	0.0154	0.4963	+	NA	63030	0	63030	29	NA
rs900543	chr15:72097461	A/G	Neuroticism	GPC	21173776	2010	European	GPC	A	A/G	NA	0.05	0.0996	0.2193	0.6497	+	NA	17375	0	17375	10	NA
rs900543	chr15:72097461	A/G	Neuroticism	GPC	25993607	2015	European	GPC	A	A/G	NA	0.01	-0.0356	0.0165	0.03145	-	NA	63661	0	63661	29	NA
rs900543	chr15:72097461	A/G	Openness	GPC	21173776	2010	European	GPC	A	A/G	NA	0.05	0.0684	0.165	0.6785	+	NA	17375	0	17375	10	NA
rs900543	chr15:72097461	A/G	Femoral neck bone mineral density	GEFOS	22504420	2012	Mixed	GEFOS	A	A/G	0.05	0.05	NA	NA	0.7291	+	NA	32961	0	32961	17	g/cm2
rs900543	chr15:72097461	A/G	Femoral neck bone mineral density in females	GEFOS	22504420	2012	Mixed	GEFOS	A	A/G	0.05	0.05	NA	NA	0.5096	-	NA	23007	0	23007	16	g/cm2
rs900543	chr15:72097461	A/G	Femoral neck bone mineral density in males	GEFOS	22504420	2012	Mixed	GEFOS	A	A/G	0.05	0.05	NA	NA	0.2656	+	NA	9954	0	9954	13	g/cm2
rs900543	chr15:72097461	A/G	Femoral neck mineral density	GEFOS	26367794	2015	European	GEFOS	A	A/G	0.1115	0.1115	-0.01472	0.01784	0.4181	-	0.227522	32735	0	32735	14	Z-score
rs900543	chr15:72097461	A/G	Forearm bone mineral density	GEFOS	26367794	2015	European	GEFOS	A	A/G	0.1115	0.1115	-0.02542	0.03493	0.4754	-	0.888049	8143	0	8143	5	Z-score
rs900543	chr15:72097461	A/G	Lumbar spine bone mineral density	GEFOS	22504420	2012	Mixed	GEFOS	A	A/G	0.05	0.05	NA	NA	0.03099	+	NA	31800	0	31800	16	g/cm2
rs900543	chr15:72097461	A/G	Lumbar spine bone mineral density in females	GEFOS	22504420	2012	Mixed	GEFOS	A	A/G	0.05	0.05	NA	NA	0.6297	+	NA	21720	0	21720	13	g/cm2
rs900543	chr15:72097461	A/G	Lumbar spine bone mineral density in males	GEFOS	22504420	2012	Mixed	GEFOS	A	A/G	0.05	0.05	NA	NA	0.008888	+	NA	10080	0	10080	12	g/cm2
rs900543	chr15:72097461	A/G	Lumber spine bone mineral density	GEFOS	26367794	2015	European	GEFOS	A	A/G	0.1115	0.1115	0.008213	0.02049	0.6945	+	0.536229	28498	0	28498	12	Z-score
rs900543	chr15:72097461	A/G	BMI	GIANT	23754948	2013	European	GIANT	A	A/G	0.05	0.05	0.005021	0.01023	0.6237	+	NA	126518	0	126518	46	IVNT
rs900543	chr15:72097461	A/G	BMI	GIANT	25673413	2015	European	GIANT	A	A/G	0.05	0.05	0.0051	0.0071	0.4705	+	NA	319463	0	319463	114	IVNT
rs900543	chr15:72097461	A/G	BMI	GIANT	25673413	2015	Mixed	GIANT	A	A/G	0.05	0.05	0.0042	0.0063	0.5028	+	NA	336528	0	336528	125	IVNT
rs900543	chr15:72097461	A/G	BMI in females	GIANT	23754948	2013	European	GIANT	A	A/G	0.05	0.05	-0.0028	0.014	0.84	-	NA	67907	0	67907	46	IVNT
rs900543	chr15:72097461	A/G	BMI in females	GIANT	25673413	2015	Mixed	GIANT	A	A/G	0.05	0.05	0.0049	0.0091	0.5894	+	NA	171171	0	171171	107	IVNT
rs900543	chr15:72097461	A/G	BMI in females greater than 50 years of age	GIANT	26426971	2015	European	GIANT	A	A/G	0.05	0.05	-0.0044	0.011	0.69	-	NA	101272	0	101272	114	IVNT
rs900543	chr15:72097461	A/G	BMI in females less than or equal to 50 years of age	GIANT	26426971	2015	European	GIANT	A	A/G	0.05	0.05	0.0043	0.014	0.76	+	NA	61772	0	61772	114	IVNT
rs900543	chr15:72097461	A/G	BMI in males	GIANT	23754948	2013	European	GIANT	A	A/G	0.05	0.05	0.014	0.015	0.37	+	NA	58611	0	58611	46	IVNT
rs900543	chr15:72097461	A/G	BMI in males	GIANT	25673413	2015	Mixed	GIANT	A	A/G	0.05	0.05	0.0056	0.0093	0.5513	+	NA	151001	0	151001	106	IVNT
rs900543	chr15:72097461	A/G	BMI in males greater than 50 years of age	GIANT	26426971	2015	European	GIANT	A	A/G	0.05	0.05	0.011	0.011	0.35	+	NA	89012	0	89012	114	IVNT
rs900543	chr15:72097461	A/G	BMI in males less than or equal to 50 years of age	GIANT	26426971	2015	European	GIANT	A	A/G	0.05	0.05	0.0052	0.016	0.74	+	NA	46287	0	46287	114	IVNT
rs900543	chr15:72097461	A/G	BMI variability	GIANT	22982992	2012	European	GIANT	A	A/G	0.05	0.05	-0.0056	0.013	0.68	-	NA	124748	0	124748	38	Z-score2
rs900543	chr15:72097461	A/G	Height	GIANT	23754948	2013	European	GIANT	A	A/G	0.05	0.05	0.028	0.009899	0.004678	+	NA	131823	0	131823	46	Z-score	TGL
rs900543	chr15:72097461	A/G	Height	GIANT	25282103	2014	European	GIANT	A	A/G	0.05	0.05	0.03	0.0069	1.1e-05	+	NA	249513	0	249513	79	Z-score	TGL
rs900543	chr15:72097461	A/G	Height in females	GIANT	23754948	2013	European	GIANT	A	A/G	0.05	0.05	0.024	0.014	0.084	+	NA	72156	0	72156	46	Z-score
rs900543	chr15:72097461	A/G	Height in males	GIANT	23754948	2013	European	GIANT	A	A/G	0.05	0.05	0.032	0.014	0.025	+	NA	59667	0	59667	46	Z-score
rs900543	chr15:72097461	A/G	Height variability	GIANT	22982992	2012	European	GIANT	A	A/G	0.05	0.05	-0.017	0.013	0.2	-	NA	126337	0	126337	38	Z-score2
rs900543	chr15:72097461	A/G	Hip circumference	GIANT	25673412	2015	Mixed	GIANT	A	A/G	0.05	0.05	0.0059	0.0074	0.42	+	NA	225440	0	225440	101	IVNT
rs900543	chr15:72097461	A/G	Hip circumference	GIANT	25673412	2015	European	GIANT	A	A/G	0.05	0.05	0.0066	0.0082	0.42	+	NA	211055	0	211055	101	IVNT
rs900543	chr15:72097461	A/G	Hip circumference in females	GIANT	25673412	2015	Mixed	GIANT	A	A/G	0.05	0.05	0.0018	0.0094	0.85	+	NA	125010	0	125010	101	IVNT
rs900543	chr15:72097461	A/G	Hip circumference in males	GIANT	25673412	2015	Mixed	GIANT	A	A/G	0.05	0.05	0.012	0.011	0.24	+	NA	98496	0	98496	101	IVNT
rs900543	chr15:72097461	A/G	Obesity class 1	GIANT	23563607	2013	European	GIANT	A	A/G	0.05	0.05	0.0022	0.032	0.95	+	NA	77627	26301	51326	51	log(OR)
rs900543	chr15:72097461	A/G	Obesity class 2	GIANT	23563607	2013	European	GIANT	A	A/G	0.05	0.05	-0.041	0.056	0.47	-	NA	43022	6528	36494	51	log(OR)
rs900543	chr15:72097461	A/G	Obesity class 3	GIANT	23563607	2013	European	GIANT	A	A/G	0.05	0.05	-0.022	0.1	0.83	-	NA	24749	1534	23215	51	log(OR)
rs900543	chr15:72097461	A/G	Overweight	GIANT	23563607	2013	European	GIANT	A	A/G	0.05	0.05	0.017	0.021	0.42	+	NA	148117	85470	62647	51	log(OR)
rs900543	chr15:72097461	A/G	Waist circumference	GIANT	23754948	2013	European	GIANT	A	A/G	0.05	0.05	0.009978	0.01196	0.4041	+	NA	85621	0	85621	46	IVNT
rs900543	chr15:72097461	A/G	Waist circumference	GIANT	25673412	2015	European	GIANT	A	A/G	0.05	0.05	0.0098	0.0078	0.21	+	NA	230112	0	230112	101	IVNT
rs900543	chr15:72097461	A/G	Waist circumference	GIANT	25673412	2015	Mixed	GIANT	A	A/G	0.05	0.05	0.008	0.0069	0.25	+	NA	242449	0	242449	101	IVNT
rs900543	chr15:72097461	A/G	Waist circumference in females	GIANT	23754948	2013	European	GIANT	A	A/G	0.05	0.05	0.0068	0.016	0.68	+	NA	47319	0	47319	46	IVNT
rs900543	chr15:72097461	A/G	Waist circumference in females	GIANT	25673412	2015	Mixed	GIANT	A	A/G	0.05	0.05	0.0076	0.009	0.4	+	NA	134489	0	134489	101	IVNT
rs900543	chr15:72097461	A/G	Waist circumference in males	GIANT	23754948	2013	European	GIANT	A	A/G	0.05	0.05	0.014	0.018	0.44	+	NA	38303	0	38303	46	IVNT
rs900543	chr15:72097461	A/G	Waist circumference in males	GIANT	25673412	2015	Mixed	GIANT	A	A/G	0.05	0.05	0.0093	0.01	0.36	+	NA	108111	0	108111	101	IVNT
rs900543	chr15:72097461	A/G	Waist hip ratio	GIANT	23754948	2013	European	GIANT	A	A/G	0.05	0.05	0.01411	0.01236	0.2535	+	NA	77309	0	77309	46	IVNT
rs900543	chr15:72097461	A/G	Waist hip ratio	GIANT	25673412	2015	European	GIANT	A	A/G	0.05	0.05	0.012	0.0077	0.13	+	NA	210217	0	210217	101	IVNT
rs900543	chr15:72097461	A/G	Waist hip ratio	GIANT	25673412	2015	Mixed	GIANT	A	A/G	0.05	0.05	0.0066	0.0068	0.33	+	NA	224610	0	224610	101	IVNT
rs900543	chr15:72097461	A/G	Waist hip ratio adjusted for BMI	GIANT	25673412	2015	Mixed	GIANT	A	A/G	0.05	0.05	0.0028	0.007	0.69	+	NA	222169	0	222169	109	IVNT
rs900543	chr15:72097461	A/G	Waist hip ratio adjusted for BMI in females greater than 50 years of age	GIANT	26426971	2015	European	GIANT	A	A/G	0.05	0.05	0.017	0.013	0.2	+	NA	70100	0	70100	114	IVNT
rs900543	chr15:72097461	A/G	Waist hip ratio adjusted for BMI in females less than or equal to 50 years of age	GIANT	26426971	2015	European	GIANT	A	A/G	0.05	0.05	0.017	0.017	0.31	+	NA	41330	0	41330	114	IVNT
rs900543	chr15:72097461	A/G	Waist hip ratio adjusted for BMI in males greater than 50 years of age	GIANT	26426971	2015	European	GIANT	A	A/G	0.05	0.05	0.0067	0.014	0.64	+	NA	55046	0	55046	114	IVNT
rs900543	chr15:72097461	A/G	Waist hip ratio adjusted for BMI in males less than or equal to 50 years of age	GIANT	26426971	2015	European	GIANT	A	A/G	0.05	0.05	0.0014	0.019	0.94	+	NA	34015	0	34015	114	IVNT
rs900543	chr15:72097461	A/G	Waist hip ratio in females	GIANT	23754948	2013	European	GIANT	A	A/G	0.05	0.05	0.016	0.017	0.33	+	NA	42730	0	42730	46	IVNT
rs900543	chr15:72097461	A/G	Waist hip ratio in females	GIANT	25673412	2015	Mixed	GIANT	A	A/G	0.05	0.05	0.009	0.0091	0.32	+	NA	124487	0	124487	101	IVNT
rs900543	chr15:72097461	A/G	Waist hip ratio in males	GIANT	23754948	2013	European	GIANT	A	A/G	0.05	0.05	0.012	0.018	0.51	+	NA	34579	0	34579	46	IVNT
rs900543	chr15:72097461	A/G	Waist hip ratio in males	GIANT	25673412	2015	Mixed	GIANT	A	A/G	0.05	0.05	0.0085	0.01	0.42	+	NA	98097	0	98097	101	IVNT
rs900543	chr15:72097461	A/G	Weight	GIANT	23754948	2013	European	GIANT	A	A/G	0.05	0.05	0.01466	0.01023	0.152	+	NA	125859	0	125859	46	IVNT
rs900543	chr15:72097461	A/G	Weight in females	GIANT	23754948	2013	European	GIANT	A	A/G	0.05	0.05	0.0013	0.014	0.93	+	NA	67543	0	67543	46	IVNT
rs900543	chr15:72097461	A/G	Weight in males	GIANT	23754948	2013	European	GIANT	A	A/G	0.05	0.05	0.03	0.015	0.044	+	NA	58316	0	58316	46	IVNT
rs900543	chr15:72097461	A/G	Glioma	GliomaScan	22886559	2012	European	GliomaScan	A	A/G	NA	NA	NA	NA	0.3031	NA	NA	6811	1856	4955	18	log(OR)
rs900543	chr15:72097461	A/G	HDL	GLGC	20686565	2010	Mixed	GLGC	A	A/G	NA	NA	-0.0083	0.0115	0.4721	-	NA	99900	0	99900	46	Z-score
rs900543	chr15:72097461	A/G	HDL	GLGC	24097068	2013	European	GLGC	A	A/G	0.0475	0.0475	-0.007	0.0079	0.4154	-	NA	180192	0	180192	60	IVNT
rs900543	chr15:72097461	A/G	LDL	GLGC	20686565	2010	Mixed	GLGC	A	A/G	NA	NA	0.0033	0.0121	0.8123	+	NA	95454	0	95454	46	Z-score
rs900543	chr15:72097461	A/G	LDL	GLGC	24097068	2013	European	GLGC	A	A/G	0.0475	0.0475	-0.0012	0.0085	0.9739	-	NA	166189	0	166189	60	IVNT
rs900543	chr15:72097461	A/G	Total cholesterol	GLGC	20686565	2010	Mixed	GLGC	A	A/G	NA	NA	-0.0022	0.0119	0.8038	-	NA	100184	0	100184	46	Z-score
rs900543	chr15:72097461	A/G	Total cholesterol	GLGC	24097068	2013	European	GLGC	A	A/G	0.0475	0.0475	-0.0021	0.0082	0.8905	-	NA	180351	0	180351	60	IVNT
rs900543	chr15:72097461	A/G	Triglycerides	GLGC	20686565	2010	Mixed	GLGC	A	A/G	NA	NA	-0.0111	0.0113	0.2208	-	NA	96598	0	96598	46	Z-score
rs900543	chr15:72097461	A/G	Triglycerides	GLGC	24097068	2013	European	GLGC	A	A/G	0.0475	0.0475	-0.0028	0.0077	0.4488	-	NA	170851	0	170851	60	IVNT
rs900543	chr15:72097461	A/G	Gout	GUGC	23263486	2012	European	GUGC	A	A/G	NA	NA	0.1	0.074	0.1656	+	NA	69374	2115	67259	14	log(OR)
rs900543	chr15:72097461	A/G	Serum urate	GUGC	23263486	2012	European	GUGC	A	A/G	NA	NA	-0.038	0.012	0.003663	-	NA	105479	0	105479	48	mg/dl
rs900543	chr15:72097461	A/G	Systemic lupus erythematosus	Hom G	18204098	2008	European	Hom G	A	A/G	NA	NA	NA	NA	0.3481	NA	NA	3094	1311	1783	3	log(OR)
rs900543	chr15:72097461	A/G	Heart rate	HRGene	23583979	2013	Mixed	HRGene	A	A/G	0.0603	0.0603	-0.2161	0.1165	0.07776	-	NA	87446	0	87446	36	bpm
rs900543	chr15:72097461	A/G	Breast cancer	Hunter D	17529973	2007	European	Hunter D	A	A/G	NA	NA	NA	NA	0.3034	NA	NA	2287	1145	1142	4	log(OR)
rs900543	chr15:72097461	A/G	Crohns disease	IBDGC	26192919	2015	European	IBDGC	A	A/G	0.0517	0.0517	-0.0775	0.0539	0.1507	-	0.5186	20883	5956	14927	7	log(OR)
rs900543	chr15:72097461	A/G	Inflammatory bowel disease	IBDGC	26192919	2015	European	IBDGC	A	A/G	0.0524	0.0524	-0.0265	0.0392	0.4991	-	0.8631	34652	12882	21770	15	log(OR)
rs900543	chr15:72097461	A/G	Ulcerative colitis	IBDGC	23128233	2012	European	IBDGC	A	A/G	NA	NA	NA	NA	0.811	NA	NA	20672	6945	13727	8	log(OR)
rs900543	chr15:72097461	A/G	Ulcerative colitis	IBDGC	26192919	2015	European	IBDGC	A	A/G	0.0525	0.0525	-0.0001	0.0491	0.9976	-	0.8029	27432	6968	20464	8	log(OR)
rs900543	chr15:72097461	A/G	DBP	ICBP	21909115	2011	European	ICBP	A	A/G	NA	NA	NA	NA	0.796	NA	NA	69395	0	69395	29	mmHg
rs900543	chr15:72097461	A/G	SBP	ICBP	21909115	2011	European	ICBP	A	A/G	NA	NA	NA	NA	0.921	NA	NA	69395	0	69395	29	mmHg
rs900543	chr15:72097461	A/G	Alzheimers disease	IGAP	24162737	2013	European	IGAP	A	A/G	NA	NA	0.0215	0.0362	0.5527	+	NA	54162	17008	37154	31	log(OR)
rs900543	chr15:72097461	A/G	Ischemic stroke	ISGS	17434096	2007	European	ISGS	A	A/G	NA	NA	NA	NA	0.09789	NA	NA	517	249	268	1	log(OR)
rs900543	chr15:72097461	A/G	log(Leptin)	Kilpelainen T	26833098	2016	European	Kilpelainen T	A	A/G	NA	NA	0.0068	0.0149	0.6487	+	NA	30536	0	30536	23	ngml-1
rs900543	chr15:72097461	A/G	log(Leptin) adjusted for BMI	Kilpelainen T	26833098	2016	European	Kilpelainen T	A	A/G	NA	NA	-0.0001	0.0114	0.9905	-	NA	30236	0	30236	23	ngml-1
rs900543	chr15:72097461	A/G	Esophageal squamous cell carcinoma	Li W	23504502	2013	Asian	Li W	A	A/G	NA	NA	NA	NA	0.6748	NA	NA	3998	1898	2100	1	log(OR)
rs900543	chr15:72097461	A/G	Gastric cancer	Li W	23504502	2013	Asian	Li W	A	A/G	NA	NA	NA	NA	0.4941	NA	NA	3725	1625	2100	1	log(OR)
rs900543	chr15:72097461	A/G	Body fat percentage	Lu Y	26833246	2016	Mixed	Lu Y	A	A/G	0.1072	0.1072	0.0076	0.0097	0.4355	+	0.3158	95290	0	95290	56	IVNT
rs900543	chr15:72097461	A/G	2 hour fasting glucose	MAGIC	20081857	2010	European	MAGIC	A	A/G	NA	0.04	-0.058	0.042	0.1668	-	NA	15234	0	15234	9	mmol/l
rs900543	chr15:72097461	A/G	2 hour fasting glucose	MAGIC	22885924	2012	European	MAGIC	A	A/G	NA	0.04	-0.02	0.024	0.4181	-	NA	42854	0	42854	20	mmol/l
rs900543	chr15:72097461	A/G	Fasting glucose	MAGIC	20081858	2010	European	MAGIC	A	A/G	NA	0.04	-0.0045	0.0091	0.6171	-	NA	46186	0	46186	21	mmol/l
rs900543	chr15:72097461	A/G	Fasting glucose	MAGIC	22885924	2012	European	MAGIC	A	A/G	NA	0.04	-0.0061	0.0048	0.2032	-	NA	133010	0	133010	66	mmol/l
rs900543	chr15:72097461	A/G	HbA1C	MAGIC	20858683	2010	European	MAGIC	A	A/G	NA	0.04	0.0059	0.0082	0.4715	+	NA	46368	0	46368	23	%
rs900543	chr15:72097461	A/G	log(AUCins)	MAGIC	24699409	2014	European	MAGIC	A	A/G	NA	0.04	0.014	0.047	0.7628	+	NA	4324	0	4324	7	Z-score
rs900543	chr15:72097461	A/G	log(AUCins/AUCglu)	MAGIC	24699409	2014	European	MAGIC	A	A/G	NA	0.04	0.017	0.048	0.7252	+	NA	4213	0	4213	7	Z-score
rs900543	chr15:72097461	A/G	log(CIR)	MAGIC	24699409	2014	European	MAGIC	A	A/G	NA	0.04	-0.004	0.044	0.9281	-	NA	5318	0	5318	7	Z-score
rs900543	chr15:72097461	A/G	log(CIR) adjusted for ISI	MAGIC	24699409	2014	European	MAGIC	A	A/G	NA	0.04	NA	NA	0.9022	NA	NA	4789	0	4789	7	Z-score
rs900543	chr15:72097461	A/G	log(DI)	MAGIC	24699409	2014	European	MAGIC	A	A/G	NA	0.04	-0.023	0.044	0.607	-	NA	5130	0	5130	7	Z-score
rs900543	chr15:72097461	A/G	log(Fasting insulin)	MAGIC	20081858	2010	European	MAGIC	A	A/G	NA	0.04	0.036	0.0092	9.396e-05	+	NA	46186	0	46186	21	pmol/l	TGL
rs900543	chr15:72097461	A/G	log(Fasting insulin)	MAGIC	22885924	2012	European	MAGIC	A	A/G	NA	0.04	0.014	0.0054	0.008244	+	NA	108557	0	108557	56	pmol/l	TGL
rs900543	chr15:72097461	A/G	log(Fasting insulin) adjusted for BMI	MAGIC	22885924	2012	European	MAGIC	A	A/G	NA	0.04	0.0096	0.0047	0.0394	+	NA	108557	0	108557	56	pmol/l
rs900543	chr15:72097461	A/G	log(HOMA-B)	MAGIC	20081858	2010	European	MAGIC	A	A/G	NA	0.04	0.023	0.0077	0.003155	+	NA	46186	0	46186	21	NA	TGL
rs900543	chr15:72097461	A/G	log(HOMA-IR)	MAGIC	20081858	2010	European	MAGIC	A	A/G	NA	0.04	0.031	0.0095	0.001076	+	NA	46186	0	46186	21	NA	TGL
rs900543	chr15:72097461	A/G	log(Increm30)	MAGIC	24699409	2014	European	MAGIC	A	A/G	NA	0.04	-0.0024	0.046	0.9586	-	NA	4447	0	4447	7	Z-score
rs900543	chr15:72097461	A/G	log(Ins30)	MAGIC	24699409	2014	European	MAGIC	A	A/G	NA	0.04	-0.016	0.046	0.737	-	NA	4483	0	4483	7	Z-score
rs900543	chr15:72097461	A/G	log(Ins30) adjusted for BMI	MAGIC	24699409	2014	European	MAGIC	A	A/G	NA	0.04	NA	NA	0.8635	NA	NA	4409	0	4409	7	Z-score
rs900543	chr15:72097461	A/G	log(ISI)	MAGIC	24699409	2014	European	MAGIC	A	A/G	NA	0.04	NA	NA	0.6535	NA	NA	4769	0	4769	7	Z-score
rs900543	chr15:72097461	A/G	log(Proinsulin)	MAGIC	21873549	2011	European	MAGIC	A	A/G	NA	0.04	-0.016	0.016	0.3266	-	NA	10701	0	10701	4	pmol/l
rs900543	chr15:72097461	A/G	Rheumatoid arthritis	Okada Y	24390342	2014	Asian	Okada Y	A	A/G	NA	NA	0.0198	0.02503	0.43	+	NA	22515	4873	17642	4	log(OR)
rs900543	chr15:72097461	A/G	Rheumatoid arthritis	Okada Y	24390342	2014	European	Okada Y	A	A/G	NA	NA	0.02956	0.04426	0.46	+	NA	58284	14361	43923	18	log(OR)
rs900543	chr15:72097461	A/G	Rheumatoid arthritis	Okada Y	24390342	2014	Mixed	Okada Y	A	A/G	NA	NA	0.0198	0.02241	0.3	+	NA	80799	19234	61565	22	log(OR)
rs900543	chr15:72097461	A/G	Alcohol dependence	Olfson E	22978509	2012	Mixed	Olfson E	A	A/G	NA	NA	NA	NA	0.4957	NA	NA	3829	1897	1932	3	log(OR)
rs900543	chr15:72097461	A/G	Pancreatic cancer	PanScan	20101243	2010	Mixed	PanScan	A	A/G	NA	NA	NA	NA	0.8583	NA	NA	7785	3851	3934	20	log(OR)
rs900543	chr15:72097461	A/G	Attention deficit hyperactivity disorder	PGC	20732625	2010	European	PGC	A	A/G	0.05	0.05	NA	NA	0.3694	-	NA	3351	896	2455	4	log(OR)
rs900543	chr15:72097461	A/G	Bipolar disorder	PGC	21926972	2011	European	PGC	A	A/G	0.05	0.05	-0.02984	0.066	0.651	-	NA	16731	7481	9250	11	log(OR)
rs900543	chr15:72097461	A/G	Cross disorder	PGC	23453885	2013	European	PGC	A	A/G	0.0459	0.0459	-0.01542	0.0294	0.6014	-	NA	61220	33332	27888	22	log(OR)
rs900543	chr15:72097461	A/G	Major depressive disorder	PGC	22472876	2012	European	PGC	A	A/G	0.0459	0.0459	0.07232	0.0488	0.1381	+	NA	18759	9240	9519	9	log(OR)
rs900543	chr15:72097461	A/G	Schizophrenia	PGC	25056061	2014	Mixed	PGC	A	A/G	NA	NA	0.0341	0.0223	0.1274	+	NA	82315	35476	46839	49	log(OR)
rs900543	chr15:72097461	A/G	Parkinsons disease	Prankratz N	21829596	2011	European	Prankratz N	A	A/G	NA	NA	NA	NA	0.1493	NA	NA	1672	816	856	1	log(OR)
rs900543	chr15:72097461	A/G	Age at menarche	ReproGen	25231870	2014	European	ReproGen	A	A/G	0.05	0.05	-0.034	0.01337	0.011	-	NA	182416	0	182416	58	years
rs900543	chr15:72097461	A/G	Age at menopause	ReproGen	26414677	2015	European	ReproGen	A	A/G	0.05	0.05	0.07	0.05	0.14	+	NA	69360	0	69360	33	years
rs900543	chr15:72097461	A/G	Parkinsons disease	Simon Sanchez J	19915575	2009	European	Simon Sanchez J	A	A/G	NA	NA	NA	NA	0.2463	NA	NA	5691	1713	3978	1	log(OR)
rs900543	chr15:72097461	A/G	College completion	SSGAC	23722424	2013	European	SSGAC	A	A/G	0.05	0.05	0.02859	0.021	0.1609	+	NA	95427	22044	73383	42	log(OR)
rs900543	chr15:72097461	A/G	Depressive symptoms	SSGAC	27089181	2016	European	SSGAC	A	A/G	0.0448	0.0448	0.016	0.009	0.08148	+	NA	180866	0	180866	3	SD
rs900543	chr15:72097461	A/G	Neuroticism	SSGAC	27089181	2016	European	SSGAC	A	A/G	0.0448	0.0448	0.013	0.01	0.2202	+	NA	170911	0	170911	2	SD
rs900543	chr15:72097461	A/G	Subject well being	SSGAC	27089181	2016	European	SSGAC	A	A/G	0.0448	0.0448	0.001	0.007	0.874	+	NA	298420	0	298420	59	SD
rs900543	chr15:72097461	A/G	Years of educational attainment	SSGAC	23722424	2013	European	SSGAC	A	A/G	0.05	0.05	0.004	0.007	0.5341	+	NA	101069	0	101069	42	years
rs900543	chr15:72097461	A/G	Years of educational attainment	SSGAC	27225129	2016	European	SSGAC	A	A/G	0.0448	0.0448	0.011	0.006	0.04689	+	NA	328917	0	328917	64	years
rs900543	chr15:72097461	A/G	Years of educational attainment in females	SSGAC	27225129	2016	European	SSGAC	A	A/G	0.0448	0.0448	0.019	0.008	0.01575	+	NA	181443	0	181443	62	years
rs900543	chr15:72097461	A/G	Years of educational attainment in males	SSGAC	27225129	2016	European	SSGAC	A	A/G	0.0448	0.0448	0.007	0.009	0.3895	+	NA	147474	0	147474	6	years
rs900543	chr15:72097461	A/G	Rheumatoid arthritis	Stahl E	20453842	2010	European	Stahl E	A	A/G	0.072	0.072	0.0198	0.04241	0.6324	+	0.65246	25706	5539	20168	6	log(OR)
rs900543	chr15:72097461	A/G	Visual refractive error	Stambolian D	23474815	2013	European	Stambolian D	A	A/G	NA	NA	-0.0988	0.084	0.2393	-	NA	7280	0	7280	5	NA
rs900543	chr15:72097461	A/G	Cigarettes per day	TAG	20418890	2010	European	TAG	A	A/G	0.0525	0.0525	0.3544	0.223	0.1121	+	NA	38181	0	38181	13	cigarettes/day
rs900543	chr15:72097461	A/G	Ever smoker	TAG	20418890	2010	European	TAG	A	A/G	0.096	0.096	-0.0568	0.0325	0.08012	-	NA	74035	41969	32066	16	log(OR)
rs900543	chr15:72097461	A/G	Former smoker	TAG	20418890	2010	European	TAG	A	A/G	0.0538	0.0538	-0.0005	0.0462	0.9908	-	NA	41278	23969	17309	14	log(OR)
rs900543	chr15:72097461	A/G	log(Age of smoking onset)	TAG	20418890	2010	European	TAG	A	A/G	0.0544	0.0544	-0.005	0.0066	0.4508	-	NA	24114	0	24114	13	years
rs900543	chr15:72097461	A/G	Rheumatoid arthritis	Julia A	18668548	2008	European	NHLBI GRASP Catalog (version 2)	NA	NA	NA	NA	NA	NA	0.005211	NA	NA	1604	NA	NA	NA	NA
rs900543	chr15:72097461	A/G	Height	Lango Allen H	20881960	2010	European	NHLBI GRASP Catalog (version 2)	NA	NA	NA	NA	NA	NA	0.00857	NA	NA	183727	NA	NA	NA	NA
rs900543	chr15:72097461	A/G	Fasting insulin	MAGIC	20081858	2010	European	NHLBI GRASP Catalog (version 2)	NA	NA	NA	NA	NA	NA	9.396e-05	NA	NA	122744	NA	NA	NA	NA	TGL
rs900543	chr15:72097461	A/G	HOMA B	MAGIC	20081858	2010	European	NHLBI GRASP Catalog (version 2)	NA	NA	NA	NA	NA	NA	0.003155	NA	NA	122744	NA	NA	NA	NA	TGL
rs900543	chr15:72097461	A/G	HOMA IR	MAGIC	20081858	2010	European	NHLBI GRASP Catalog (version 2)	NA	NA	NA	NA	NA	NA	0.001076	NA	NA	122744	NA	NA	NA	NA	TGL
rs10005556	chr4:131606390	C/T	log(Adiponectin)	ADIPOGen	22479202	2012	European	ADIPOGen	C	C/T	NA	0.0182	-0.000378	0.01476	0.9802	-	NA	26609	0	26609	18	ug/ml
rs10005556	chr4:131606390	C/T	Statin response difference HDL	Barber M	20339536	2010	European	Barber M	C	C/T	NA	0.053	NA	NA	0.3355	NA	NA	3932	0	3932	3	IVNT
rs10005556	chr4:131606390	C/T	Statin response difference LDL	Barber M	20339536	2010	European	Barber M	C	C/T	NA	0.053	NA	NA	0.03193	NA	NA	3932	0	3932	3	IVNT
rs10005556	chr4:131606390	C/T	Statin response difference total cholesterol	Barber M	20339536	2010	European	Barber M	C	C/T	NA	0.053	NA	NA	0.07222	NA	NA	3932	0	3932	3	IVNT
rs10005556	chr4:131606390	C/T	Statin response difference triglycerides	Barber M	20339536	2010	European	Barber M	C	C/T	NA	0.053	NA	NA	0.9404	NA	NA	3932	0	3932	3	IVNT
rs10005556	chr4:131606390	C/T	Coronary artery disease	CARDIoGRAM	21378990	2011	European	CARDIoGRAM	C	C/T	0.0735	0.0735	-0.0128	0.0364	0.725	-	0.343868	80738	19988	60750	14	log(OR)
rs10005556	chr4:131606390	C/T	Coronary artery disease	CARDIoGRAMplusC4D	23202125	2013	Mixed	CARDIoGRAMplusC4D	C	C/T	0.0523	0.0523	-0.027	0.0249	0.2781	-	0.593	194427	63746	130681	48	log(OR)
rs10005556	chr4:131606390	C/T	Coronary artery disease	CARDIoGRAMplusC4D	26343387	2015	Mixed	CARDIoGRAMplusC4D	C	C/T	0.0386	0.0386	0.0139	0.02757	0.6141	+	0.445414	184305	60801	123504	48	log(OR)
rs10005556	chr4:131606390	C/T	Myocardial infarction	CARDIoGRAMplusC4D	26343387	2015	Mixed	CARDIoGRAMplusC4D	C	C/T	0.0374	0.0374	0.03017	0.03026	0.3187	+	0.366026	167181	43677	123504	48	log(OR)
rs10005556	chr4:131606390	C/T	Aortic valve calcification	CHARGE	23388002	2013	Mixed	CHARGE	C	C/T	NA	0.0477	NA	NA	0.1005	NA	NA	6942	2245	4697	3	log(OR)
rs10005556	chr4:131606390	C/T	Mitral annular calcification	CHARGE	23388002	2013	Mixed	CHARGE	C	C/T	NA	0.0382	NA	NA	0.9492	NA	NA	3795	568	3227	2	log(OR)
rs10005556	chr4:131606390	C/T	Chronic kidney disease	CKD-Gen	20383146	2010	European	CKD-Gen	C	C/T	0.018	0.018	NA	NA	0.92	+	NA	62237	5783	56454	19	log(OR)
rs10005556	chr4:131606390	C/T	log(eGFR creatinine)	CKD-Gen	20383146	2010	European	CKD-Gen	C	C/T	0.018	0.018	NA	NA	0.82	+	NA	67093	0	67093	20	ml/min/1.73m2
rs10005556	chr4:131606390	C/T	log(eGFR creatinine)	CKD-Gen	26831199	2016	African	CKD-Gen	C	C/T	0.196	0.196	-0.001	0.0049	0.84	-	NA	15461	0	15461	12	ml/min/1.73m2
rs10005556	chr4:131606390	C/T	log(eGFR cystatin C)	CKD-Gen	20383146	2010	European	CKD-Gen	C	C/T	0.018	0.018	NA	NA	0.98	+	NA	20957	0	20957	8	ml/min/1.73m2
rs10005556	chr4:131606390	C/T	log(Urinary albumin creatinine ratio)	CKD-Gen	21355061	2011	European	CKD-Gen	C	C/T	0.018	0.018	NA	NA	0.62	+	NA	31580	0	31580	12	mg/g
rs10005556	chr4:131606390	C/T	Microalbuminuria	CKD-Gen	21355061	2011	European	CKD-Gen	C	C/T	0.018	0.018	NA	NA	0.76	+	NA	30482	3696	26786	12	log(OR)
rs10005556	chr4:131606390	C/T	Type II diabetes	DIAGRAM	24509480	2014	Mixed	DIAGRAM	C	C/T	NA	NA	-0.03922	0.04651	0.38	-	NA	110452	26488	83964	4	log(OR)
rs10005556	chr4:131606390	C/T	Atopic dermatitis	EAGLE	26482879	2015	Mixed	EAGLE	C	C/T	0.0361	0.0361	-0.06165	0.05573	0.2687	-	0.020027	103066	18900	84166	22	log(OR)
rs10005556	chr4:131606390	C/T	Birthweight	EGGC	23202124	2013	European	EGGC	C	C/T	NA	NA	-0.035	0.025	0.16	-	NA	26836	0	26836	18	Z-score
rs10005556	chr4:131606390	C/T	Childhood BMI	EGGC	26604143	2016	European	EGGC	C	C/T	NA	NA	0.0104	0.0253	0.6806	+	NA	32507	0	32507	20	SDS
rs10005556	chr4:131606390	C/T	Childhood obesity	EGGC	22484627	2012	European	EGGC	C	C/T	NA	NA	0.0118	0.0873	0.8924	+	NA	13848	5530	8318	14	log(OR)
rs10005556	chr4:131606390	C/T	Height SDS for females aged 10 years and males aged 12 years	EGGC	23449627	2013	European	EGGC	C	C/T	NA	NA	0.01425	0.03743	0.7097	+	NA	13959	0	13959	9	SDS
rs10005556	chr4:131606390	C/T	Height SDS for females aged 10 years	EGGC	23449627	2013	European	EGGC	C	C/T	NA	NA	0.01417	0.05428	0.7965	+	NA	6974	0	6974	8	SDS
rs10005556	chr4:131606390	C/T	Height SDS for males aged 12 years	EGGC	23449627	2013	European	EGGC	C	C/T	NA	NA	0.01433	0.05168	0.7837	+	NA	6985	0	6985	7	SDS
rs10005556	chr4:131606390	C/T	Infant head circumference	EGGC	22504419	2012	European	EGGC	C	C/T	0.0344	0.0344	-0.0951	0.0436	0.02929	-	NA	10744	0	10744	7	Z-score
rs10005556	chr4:131606390	C/T	Standardized difference in height between age 14 years and adult	EGGC	23449627	2013	European	EGGC	C	C/T	NA	NA	0.0008308	0.06935	0.2347	+	NA	4282	0	4282	5	SDS
rs10005556	chr4:131606390	C/T	Standardized difference in height between age 14 years and adult in females	EGGC	23449627	2013	European	EGGC	C	C/T	NA	NA	-0.107	0.06502	0.09992	-	NA	4946	0	4946	5	SDS
rs10005556	chr4:131606390	C/T	Standardized difference in height between age 14 years and adult in males	EGGC	23449627	2013	European	EGGC	C	C/T	NA	NA	0.0008308	0.06935	0.9905	+	NA	4282	0	4282	4	SDS
rs10005556	chr4:131606390	C/T	Standardized difference in height between age 8 years and adult	EGGC	23449627	2013	European	EGGC	C	C/T	NA	NA	-0.002882	0.044	0.9485	-	NA	10799	0	10799	6	SDS
rs10005556	chr4:131606390	C/T	Standardized difference in height between age 8 years and adult in females	EGGC	23449627	2013	European	EGGC	C	C/T	NA	NA	-0.09881	0.05973	0.1004	-	NA	5756	0	5756	6	SDS
rs10005556	chr4:131606390	C/T	Standardized difference in height between age 8 years and adult in males	EGGC	23449627	2013	European	EGGC	C	C/T	NA	NA	0.111	0.06507	0.08884	+	NA	5043	0	5043	5	SDS
rs10005556	chr4:131606390	C/T	Tanner stage	EGGC	24770850	2014	European	EGGC	C	C/T	NA	NA	-0.06656	0.04146	0.1107	-	NA	9914	0	9914	7	NA
rs10005556	chr4:131606390	C/T	Tanner stage females	EGGC	24770850	2014	European	EGGC	C	C/T	NA	NA	-0.01485	0.04146	0.7672	-	NA	6145	0	6145	6	NA
rs10005556	chr4:131606390	C/T	Tanner stage males	EGGC	24770850	2014	European	EGGC	C	C/T	NA	NA	-0.1811	0.04146	0.01486	-	NA	3769	0	3769	4	NA
rs10005556	chr4:131606390	C/T	Age-related macular degeneration	Fritsche L	23455636	2013	Mixed	Fritsche L	C	C/T	NA	NA	NA	NA	0.9145	+	NA	49804	5430	44374	15	log(OR)
rs10005556	chr4:131606390	C/T	Geographic atrophy	Fritsche L	23455636	2013	Mixed	Fritsche L	C	C/T	NA	NA	NA	NA	0.8864	+	NA	44948	1675	43273	15	log(OR)
rs10005556	chr4:131606390	C/T	Neovascularization	Fritsche L	23455636	2013	Mixed	Fritsche L	C	C/T	NA	NA	NA	NA	0.9342	+	NA	45764	2751	43013	15	log(OR)
rs10005556	chr4:131606390	C/T	Agreeableness	GPC	21173776	2010	European	GPC	C	C/T	NA	0.018	-0.144	0.1692	0.3948	-	NA	17375	0	17375	10	NA
rs10005556	chr4:131606390	C/T	Conscientiousness	GPC	21173776	2010	European	GPC	C	C/T	NA	0.018	0.0364	0.2028	0.8574	+	NA	17375	0	17375	10	NA
rs10005556	chr4:131606390	C/T	Extraversion	GPC	21173776	2010	European	GPC	C	C/T	NA	0.018	-0.0641	0.2072	0.757	-	NA	17375	0	17375	10	NA
rs10005556	chr4:131606390	C/T	Extraversion	GPC	26362575	2016	European	GPC	C	C/T	NA	0.035	0.0097	0.0242	0.6878	+	NA	63030	0	63030	29	NA
rs10005556	chr4:131606390	C/T	Neuroticism	GPC	21173776	2010	European	GPC	C	C/T	NA	0.018	-0.219	0.2618	0.4029	-	NA	17375	0	17375	10	NA
rs10005556	chr4:131606390	C/T	Neuroticism	GPC	25993607	2015	European	GPC	C	C/T	NA	0.035	-0.0183	0.0243	0.4494	-	NA	63661	0	63661	29	NA
rs10005556	chr4:131606390	C/T	Openness	GPC	21173776	2010	European	GPC	C	C/T	NA	0.018	0.2389	0.1942	0.2187	+	NA	17375	0	17375	10	NA
rs10005556	chr4:131606390	C/T	Femoral neck bone mineral density	GEFOS	22504420	2012	Mixed	GEFOS	C	C/T	0.0182	0.0182	NA	NA	0.454	-	NA	32961	0	32961	17	g/cm2
rs10005556	chr4:131606390	C/T	Femoral neck bone mineral density in females	GEFOS	22504420	2012	Mixed	GEFOS	C	C/T	0.0182	0.0182	NA	NA	0.2048	-	NA	23007	0	23007	16	g/cm2
rs10005556	chr4:131606390	C/T	Femoral neck bone mineral density in males	GEFOS	22504420	2012	Mixed	GEFOS	C	C/T	0.0182	0.0182	NA	NA	0.1657	+	NA	9954	0	9954	13	g/cm2
rs10005556	chr4:131606390	C/T	Femoral neck mineral density	GEFOS	26367794	2015	European	GEFOS	C	C/T	0.0479	0.0479	-0.003251	0.02038	0.8756	-	0.210905	32735	0	32735	14	Z-score
rs10005556	chr4:131606390	C/T	Forearm bone mineral density	GEFOS	26367794	2015	European	GEFOS	C	C/T	0.0479	0.0479	-0.01811	0.04216	0.6737	-	0.89163	8143	0	8143	5	Z-score
rs10005556	chr4:131606390	C/T	Lumbar spine bone mineral density	GEFOS	22504420	2012	Mixed	GEFOS	C	C/T	0.0182	0.0182	NA	NA	0.2433	-	NA	31800	0	31800	16	g/cm2
rs10005556	chr4:131606390	C/T	Lumbar spine bone mineral density in females	GEFOS	22504420	2012	Mixed	GEFOS	C	C/T	0.0182	0.0182	NA	NA	0.06129	-	NA	21720	0	21720	13	g/cm2
rs10005556	chr4:131606390	C/T	Lumbar spine bone mineral density in males	GEFOS	22504420	2012	Mixed	GEFOS	C	C/T	0.0182	0.0182	NA	NA	0.8667	+	NA	10080	0	10080	12	g/cm2
rs10005556	chr4:131606390	C/T	Lumber spine bone mineral density	GEFOS	26367794	2015	European	GEFOS	C	C/T	0.0479	0.0479	-0.01606	0.02352	0.5033	-	0.108275	28498	0	28498	12	Z-score
rs10005556	chr4:131606390	C/T	BMI	GIANT	23754948	2013	European	GIANT	C	C/T	0.025	0.025	-0.01317	0.01236	0.2866	-	NA	121167	0	121167	46	IVNT
rs10005556	chr4:131606390	C/T	BMI	GIANT	25673413	2015	European	GIANT	C	C/T	0.025	0.025	-0.0126	0.0093	0.1762	-	NA	304615	0	304615	114	IVNT
rs10005556	chr4:131606390	C/T	BMI	GIANT	25673413	2015	Mixed	GIANT	C	C/T	0.025	0.025	-0.0091	0.0084	0.2794	-	NA	319994	0	319994	125	IVNT
rs10005556	chr4:131606390	C/T	BMI in females	GIANT	23754948	2013	European	GIANT	C	C/T	0.025	0.025	-0.016	0.017	0.37	-	NA	64641	0	64641	46	IVNT
rs10005556	chr4:131606390	C/T	BMI in females	GIANT	25673413	2015	Mixed	GIANT	C	C/T	0.025	0.025	-0.0103	0.0118	0.3826	-	NA	161997	0	161997	107	IVNT
rs10005556	chr4:131606390	C/T	BMI in females greater than 50 years of age	GIANT	26426971	2015	European	GIANT	C	C/T	0.025	0.025	0.0021	0.014	0.88	+	NA	98872	0	98872	114	IVNT
rs10005556	chr4:131606390	C/T	BMI in females less than or equal to 50 years of age	GIANT	26426971	2015	European	GIANT	C	C/T	0.025	0.025	0.011	0.018	0.55	+	NA	59501	0	59501	114	IVNT
rs10005556	chr4:131606390	C/T	BMI in males	GIANT	23754948	2013	European	GIANT	C	C/T	0.025	0.025	-0.01	0.018	0.57	-	NA	56526	0	56526	46	IVNT
rs10005556	chr4:131606390	C/T	BMI in males	GIANT	25673413	2015	Mixed	GIANT	C	C/T	0.025	0.025	-0.0156	0.0121	0.1983	-	NA	145113	0	145113	106	IVNT
rs10005556	chr4:131606390	C/T	BMI in males greater than 50 years of age	GIANT	26426971	2015	European	GIANT	C	C/T	0.025	0.025	-0.0076	0.015	0.61	-	NA	87272	0	87272	114	IVNT
rs10005556	chr4:131606390	C/T	BMI in males less than or equal to 50 years of age	GIANT	26426971	2015	European	GIANT	C	C/T	0.025	0.025	-0.035	0.021	0.092	-	NA	43117	0	43117	114	IVNT
rs10005556	chr4:131606390	C/T	BMI variability	GIANT	22982992	2012	European	GIANT	C	C/T	0.012	0.012	0.035	0.018	0.05	+	NA	97632	0	97632	38	Z-score2
rs10005556	chr4:131606390	C/T	Height	GIANT	23754948	2013	European	GIANT	C	C/T	0.025	0.025	-0.0009166	0.01196	0.9389	-	NA	128166	0	128166	46	Z-score
rs10005556	chr4:131606390	C/T	Height	GIANT	25282103	2014	European	GIANT	C	C/T	0.018	0.018	-0.0012	0.0087	0.89	-	NA	234743	0	234743	79	Z-score
rs10005556	chr4:131606390	C/T	Height in females	GIANT	23754948	2013	European	GIANT	C	C/T	0.025	0.025	-0.0033	0.016	0.84	-	NA	69752	0	69752	46	Z-score
rs10005556	chr4:131606390	C/T	Height in males	GIANT	23754948	2013	European	GIANT	C	C/T	0.025	0.025	0.0021	0.018	0.91	+	NA	58414	0	58414	46	Z-score
rs10005556	chr4:131606390	C/T	Height variability	GIANT	22982992	2012	European	GIANT	C	C/T	0.012	0.012	-0.0091	0.018	0.61	-	NA	99011	0	99011	38	Z-score2
rs10005556	chr4:131606390	C/T	Hip circumference	GIANT	25673412	2015	Mixed	GIANT	C	C/T	0.025	0.025	-0.0057	0.0099	0.56	-	NA	208875	0	208875	101	IVNT
rs10005556	chr4:131606390	C/T	Hip circumference	GIANT	25673412	2015	European	GIANT	C	C/T	0.025	0.025	-0.018	0.011	0.11	-	NA	196147	0	196147	101	IVNT
rs10005556	chr4:131606390	C/T	Hip circumference in females	GIANT	25673412	2015	Mixed	GIANT	C	C/T	0.025	0.025	-0.0012	0.013	0.92	-	NA	115016	0	115016	101	IVNT
rs10005556	chr4:131606390	C/T	Hip circumference in males	GIANT	25673412	2015	Mixed	GIANT	C	C/T	0.025	0.025	-0.013	0.014	0.38	-	NA	91595	0	91595	101	IVNT
rs10005556	chr4:131606390	C/T	Obesity class 1	GIANT	23563607	2013	European	GIANT	C	C/T	0.018	0.018	0.0055	0.044	0.9	+	NA	56306	18425	37882	51	log(OR)
rs10005556	chr4:131606390	C/T	Obesity class 2	GIANT	23563607	2013	European	GIANT	C	C/T	0.018	0.018	0.076	0.067	0.26	+	NA	36849	5106	31744	51	log(OR)
rs10005556	chr4:131606390	C/T	Overweight	GIANT	23563607	2013	European	GIANT	C	C/T	0.018	0.018	-0.0022	0.028	0.94	-	NA	116649	64925	51724	51	log(OR)
rs10005556	chr4:131606390	C/T	Waist circumference	GIANT	23754948	2013	European	GIANT	C	C/T	0.025	0.025	-0.0005328	0.01519	0.972	-	NA	80691	0	80691	46	IVNT
rs10005556	chr4:131606390	C/T	Waist circumference	GIANT	25673412	2015	European	GIANT	C	C/T	0.025	0.025	-0.0091	0.01	0.38	-	NA	215458	0	215458	101	IVNT
rs10005556	chr4:131606390	C/T	Waist circumference	GIANT	25673412	2015	Mixed	GIANT	C	C/T	0.025	0.025	-0.0016	0.0092	0.86	-	NA	226139	0	226139	101	IVNT
rs10005556	chr4:131606390	C/T	Waist circumference in females	GIANT	23754948	2013	European	GIANT	C	C/T	0.025	0.025	0.007	0.021	0.73	+	NA	44484	0	44484	46	IVNT
rs10005556	chr4:131606390	C/T	Waist circumference in females	GIANT	25673412	2015	Mixed	GIANT	C	C/T	0.025	0.025	0.013	0.012	0.28	+	NA	124627	0	124627	101	IVNT
rs10005556	chr4:131606390	C/T	Waist circumference in males	GIANT	23754948	2013	European	GIANT	C	C/T	0.025	0.025	-0.0088	0.022	0.69	-	NA	36207	0	36207	46	IVNT
rs10005556	chr4:131606390	C/T	Waist circumference in males	GIANT	25673412	2015	Mixed	GIANT	C	C/T	0.025	0.025	-0.021	0.014	0.13	-	NA	101332	0	101332	101	IVNT
rs10005556	chr4:131606390	C/T	Waist hip ratio	GIANT	23754948	2013	European	GIANT	C	C/T	0.025	0.025	0.0338	0.01519	0.02607	+	NA	72960	0	72960	46	IVNT
rs10005556	chr4:131606390	C/T	Waist hip ratio	GIANT	25673412	2015	European	GIANT	C	C/T	0.025	0.025	0.0049	0.01	0.63	+	NA	195567	0	195567	101	IVNT
rs10005556	chr4:131606390	C/T	Waist hip ratio	GIANT	25673412	2015	Mixed	GIANT	C	C/T	0.025	0.025	0.0052	0.0092	0.57	+	NA	208303	0	208303	101	IVNT
rs10005556	chr4:131606390	C/T	Waist hip ratio adjusted for BMI	GIANT	25673412	2015	Mixed	GIANT	C	C/T	0.025	0.025	0.0067	0.0094	0.48	+	NA	205846	0	205846	109	IVNT
rs10005556	chr4:131606390	C/T	Waist hip ratio adjusted for BMI in females greater than 50 years of age	GIANT	26426971	2015	European	GIANT	C	C/T	0.025	0.025	0.03	0.017	0.082	+	NA	67133	0	67133	114	IVNT
rs10005556	chr4:131606390	C/T	Waist hip ratio adjusted for BMI in females less than or equal to 50 years of age	GIANT	26426971	2015	European	GIANT	C	C/T	0.025	0.025	0.02	0.022	0.36	+	NA	38949	0	38949	114	IVNT
rs10005556	chr4:131606390	C/T	Waist hip ratio adjusted for BMI in males greater than 50 years of age	GIANT	26426971	2015	European	GIANT	C	C/T	0.025	0.025	-0.009	0.019	0.64	-	NA	52977	0	52977	114	IVNT
rs10005556	chr4:131606390	C/T	Waist hip ratio adjusted for BMI in males less than or equal to 50 years of age	GIANT	26426971	2015	European	GIANT	C	C/T	0.025	0.025	-0.0091	0.025	0.71	-	NA	31237	0	31237	114	IVNT
rs10005556	chr4:131606390	C/T	Waist hip ratio in females	GIANT	23754948	2013	European	GIANT	C	C/T	0.025	0.025	0.04	0.021	0.054	+	NA	40235	0	40235	46	IVNT
rs10005556	chr4:131606390	C/T	Waist hip ratio in females	GIANT	25673412	2015	Mixed	GIANT	C	C/T	0.025	0.025	0.02	0.012	0.098	+	NA	114628	0	114628	101	IVNT
rs10005556	chr4:131606390	C/T	Waist hip ratio in males	GIANT	23754948	2013	European	GIANT	C	C/T	0.025	0.025	0.027	0.022	0.23	+	NA	32725	0	32725	46	IVNT
rs10005556	chr4:131606390	C/T	Waist hip ratio in males	GIANT	25673412	2015	Mixed	GIANT	C	C/T	0.025	0.025	-0.011	0.014	0.42	-	NA	91319	0	91319	101	IVNT
rs10005556	chr4:131606390	C/T	Weight	GIANT	23754948	2013	European	GIANT	C	C/T	0.025	0.025	-0.00865	0.01273	0.4968	-	NA	120505	0	120505	46	IVNT
rs10005556	chr4:131606390	C/T	Weight in females	GIANT	23754948	2013	European	GIANT	C	C/T	0.025	0.025	-0.012	0.018	0.51	-	NA	64274	0	64274	46	IVNT
rs10005556	chr4:131606390	C/T	Weight in males	GIANT	23754948	2013	European	GIANT	C	C/T	0.025	0.025	-0.0053	0.018	0.77	-	NA	56231	0	56231	46	IVNT
rs10005556	chr4:131606390	C/T	HDL	GLGC	20686565	2010	Mixed	GLGC	C	C/T	NA	NA	-0.023	0.0147	0.06375	-	NA	99900	0	99900	46	Z-score
rs10005556	chr4:131606390	C/T	HDL	GLGC	24097068	2013	European	GLGC	C	C/T	0.0251	0.0251	-0.0043	0.0103	0.4275	-	NA	172792	0	172792	60	IVNT
rs10005556	chr4:131606390	C/T	LDL	GLGC	20686565	2010	Mixed	GLGC	C	C/T	NA	NA	-0.0156	0.0157	0.2908	-	NA	95454	0	95454	46	Z-score
rs10005556	chr4:131606390	C/T	LDL	GLGC	24097068	2013	European	GLGC	C	C/T	0.0251	0.0251	-0.0131	0.011	0.1848	-	NA	159081	0	159081	60	IVNT
rs10005556	chr4:131606390	C/T	Total cholesterol	GLGC	20686565	2010	Mixed	GLGC	C	C/T	NA	NA	-0.0034	0.0154	0.765	-	NA	100184	0	100184	46	Z-score
rs10005556	chr4:131606390	C/T	Total cholesterol	GLGC	24097068	2013	European	GLGC	C	C/T	0.0251	0.0251	0.0005	0.0107	0.9301	+	NA	171693	0	171693	60	IVNT
rs10005556	chr4:131606390	C/T	Triglycerides	GLGC	20686565	2010	Mixed	GLGC	C	C/T	NA	NA	0.0199	0.0138	0.03269	+	NA	96598	0	96598	46	Z-score
rs10005556	chr4:131606390	C/T	Triglycerides	GLGC	24097068	2013	European	GLGC	C	C/T	0.0251	0.0251	0.0109	0.0097	0.1056	+	NA	163426	0	163426	60	IVNT
rs10005556	chr4:131606390	C/T	Gout	GUGC	23263486	2012	European	GUGC	C	C/T	NA	NA	0.21	0.091	0.02347	+	NA	69374	2115	67259	14	log(OR)
rs10005556	chr4:131606390	C/T	Serum urate	GUGC	23263486	2012	European	GUGC	C	C/T	NA	NA	-0.0055	0.017	0.7576	-	NA	99474	0	99474	48	mg/dl
rs10005556	chr4:131606390	C/T	Heart rate	HRGene	23583979	2013	Mixed	HRGene	C	C/T	0.0351	0.0351	-0.1848	0.169	0.2982	-	NA	78668	0	78668	36	bpm
rs10005556	chr4:131606390	C/T	Crohns disease	IBDGC	26192919	2015	European	IBDGC	C	C/T	0.037	0.037	-0.004798	0.0667	0.9427	-	0.8096	20883	5956	14927	7	log(OR)
rs10005556	chr4:131606390	C/T	Inflammatory bowel disease	IBDGC	26192919	2015	European	IBDGC	C	C/T	0.036	0.036	0.0135	0.0483	0.7795	+	0.6529	34652	12882	21770	15	log(OR)
rs10005556	chr4:131606390	C/T	Ulcerative colitis	IBDGC	26192919	2015	European	IBDGC	C	C/T	0.037	0.037	0.0269	0.06	0.6542	+	0.3678	27432	6968	20464	8	log(OR)
rs10005556	chr4:131606390	C/T	DBP	ICBP	21909115	2011	European	ICBP	C	C/T	NA	NA	NA	NA	0.481	NA	NA	69395	0	69395	29	mmHg
rs10005556	chr4:131606390	C/T	SBP	ICBP	21909115	2011	European	ICBP	C	C/T	NA	NA	NA	NA	0.528	NA	NA	69395	0	69395	29	mmHg
rs10005556	chr4:131606390	C/T	Alzheimers disease	IGAP	24162737	2013	European	IGAP	C	C/T	NA	NA	0.0056	0.0551	0.9187	+	NA	54162	17008	37154	31	log(OR)
rs10005556	chr4:131606390	C/T	log(Leptin)	Kilpelainen T	26833098	2016	European	Kilpelainen T	C	C/T	NA	NA	-0.0474	0.0219	0.03019	-	NA	27848	0	27848	23	ngml-1
rs10005556	chr4:131606390	C/T	log(Leptin) adjusted for BMI	Kilpelainen T	26833098	2016	European	Kilpelainen T	C	C/T	NA	NA	-0.0325	0.0169	0.05503	-	NA	27680	0	27680	23	ngml-1
rs10005556	chr4:131606390	C/T	Body fat percentage	Lu Y	26833246	2016	Mixed	Lu Y	C	C/T	0.049	0.049	-0.0101	0.014	0.4712	-	0.8186	82842	0	82842	56	IVNT
rs10005556	chr4:131606390	C/T	2 hour fasting glucose	MAGIC	20081857	2010	European	MAGIC	C	C/T	NA	0.018	-0.046	0.057	0.4167	-	NA	15234	0	15234	9	mmol/l
rs10005556	chr4:131606390	C/T	2 hour fasting glucose	MAGIC	22885924	2012	European	MAGIC	C	C/T	NA	0.018	0.017	0.034	0.6248	+	NA	42854	0	42854	20	mmol/l
rs10005556	chr4:131606390	C/T	Fasting glucose	MAGIC	20081858	2010	European	MAGIC	C	C/T	NA	0.018	0.0026	0.011	0.8091	+	NA	46186	0	46186	21	mmol/l
rs10005556	chr4:131606390	C/T	Fasting glucose	MAGIC	22885924	2012	European	MAGIC	C	C/T	NA	0.018	-0.003	0.0062	0.6329	-	NA	133010	0	133010	66	mmol/l
rs10005556	chr4:131606390	C/T	HbA1C	MAGIC	20858683	2010	European	MAGIC	C	C/T	NA	0.018	-0.02	0.009	0.02604	-	NA	46368	0	46368	23	%
rs10005556	chr4:131606390	C/T	log(AUCins)	MAGIC	24699409	2014	European	MAGIC	C	C/T	NA	0.018	-0.1	0.08	0.1924	-	NA	4324	0	4324	7	Z-score
rs10005556	chr4:131606390	C/T	log(AUCins/AUCglu)	MAGIC	24699409	2014	European	MAGIC	C	C/T	NA	0.018	-0.13	0.081	0.1127	-	NA	4213	0	4213	7	Z-score
rs10005556	chr4:131606390	C/T	log(CIR)	MAGIC	24699409	2014	European	MAGIC	C	C/T	NA	0.018	-0.089	0.073	0.221	-	NA	5318	0	5318	7	Z-score
rs10005556	chr4:131606390	C/T	log(CIR) adjusted for ISI	MAGIC	24699409	2014	European	MAGIC	C	C/T	NA	0.018	NA	NA	0.4969	NA	NA	4789	0	4789	7	Z-score
rs10005556	chr4:131606390	C/T	log(DI)	MAGIC	24699409	2014	European	MAGIC	C	C/T	NA	0.018	-0.072	0.073	0.3192	-	NA	5130	0	5130	7	Z-score
rs10005556	chr4:131606390	C/T	log(Fasting insulin)	MAGIC	20081858	2010	European	MAGIC	C	C/T	NA	0.018	-0.0055	0.012	0.6327	-	NA	46186	0	46186	21	pmol/l
rs10005556	chr4:131606390	C/T	log(Fasting insulin)	MAGIC	22885924	2012	European	MAGIC	C	C/T	NA	0.018	-0.0029	0.0074	0.6934	-	NA	108557	0	108557	56	pmol/l
rs10005556	chr4:131606390	C/T	log(Fasting insulin) adjusted for BMI	MAGIC	22885924	2012	European	MAGIC	C	C/T	NA	0.018	0.00021	0.0065	0.9747	+	NA	108557	0	108557	56	pmol/l
rs10005556	chr4:131606390	C/T	log(HOMA-B)	MAGIC	20081858	2010	European	MAGIC	C	C/T	NA	0.018	-0.0025	0.01	0.8032	-	NA	46186	0	46186	21	NA
rs10005556	chr4:131606390	C/T	log(HOMA-IR)	MAGIC	20081858	2010	European	MAGIC	C	C/T	NA	0.018	-0.013	0.012	0.3016	-	NA	46186	0	46186	21	NA
rs10005556	chr4:131606390	C/T	log(Increm30)	MAGIC	24699409	2014	European	MAGIC	C	C/T	NA	0.018	-0.091	0.078	0.2461	-	NA	4447	0	4447	7	Z-score
rs10005556	chr4:131606390	C/T	log(Ins30)	MAGIC	24699409	2014	European	MAGIC	C	C/T	NA	0.018	-0.092	0.079	0.2417	-	NA	4483	0	4483	7	Z-score
rs10005556	chr4:131606390	C/T	log(Ins30) adjusted for BMI	MAGIC	24699409	2014	European	MAGIC	C	C/T	NA	0.018	NA	NA	0.08	NA	NA	4409	0	4409	7	Z-score
rs10005556	chr4:131606390	C/T	log(ISI)	MAGIC	24699409	2014	European	MAGIC	C	C/T	NA	0.018	NA	NA	0.9902	NA	NA	4769	0	4769	7	Z-score
rs10005556	chr4:131606390	C/T	log(Proinsulin)	MAGIC	21873549	2011	European	MAGIC	C	C/T	NA	0.018	0.0071	0.02	0.7271	+	NA	10701	0	10701	4	pmol/l
rs10005556	chr4:131606390	C/T	Rheumatoid arthritis	Okada Y	24390342	2014	European	Okada Y	C	C/T	NA	NA	0	0.05579	0.96	-	NA	58284	14361	43923	18	log(OR)
rs10005556	chr4:131606390	C/T	Rheumatoid arthritis	Okada Y	24390342	2014	Mixed	Okada Y	C	C/T	NA	NA	0	0.05579	0.96	-	NA	80799	19234	61565	22	log(OR)
rs10005556	chr4:131606390	C/T	Bipolar disorder	PGC	21926972	2011	European	PGC	C	C/T	NA	NA	-0.06465	0.0751	0.3894	-	NA	16731	7481	9250	11	log(OR)
rs10005556	chr4:131606390	C/T	Schizophrenia	PGC	25056061	2014	Mixed	PGC	C	C/T	NA	NA	0.0044	0.0312	0.888	+	NA	82315	35476	46839	49	log(OR)
rs10005556	chr4:131606390	C/T	Age at menarche	ReproGen	25231870	2014	European	ReproGen	C	C/T	0.02	0.02	0.011	0.01795	0.54	+	NA	182416	0	182416	58	years
rs10005556	chr4:131606390	C/T	Age at menopause	ReproGen	26414677	2015	European	ReproGen	C	C/T	0.02	0.02	0.05	0.06	0.44	+	NA	69360	0	69360	33	years
rs10005556	chr4:131606390	C/T	College completion	SSGAC	23722424	2013	European	SSGAC	C	C/T	0.01	0.01	-0.002996	0.027	0.8979	-	NA	95427	22044	73383	42	log(OR)
rs10005556	chr4:131606390	C/T	Depressive symptoms	SSGAC	27089181	2016	European	SSGAC	C	C/T	0.0298	0.0299	-0.012	0.011	0.2852	-	NA	180866	0	180866	3	SD
rs10005556	chr4:131606390	C/T	Neuroticism	SSGAC	27089181	2016	European	SSGAC	C	C/T	0.0298	0.0299	-0.03	0.011	0.00886	-	NA	170911	0	170911	2	SD
rs10005556	chr4:131606390	C/T	Subject well being	SSGAC	27089181	2016	European	SSGAC	C	C/T	0.0298	0.0299	-0.009	0.009	0.3347	-	NA	298420	0	298420	59	SD
rs10005556	chr4:131606390	C/T	Years of educational attainment	SSGAC	23722424	2013	European	SSGAC	C	C/T	0.01	0.01	0	0.007	0.9506	-	NA	101069	0	101069	42	years
rs10005556	chr4:131606390	C/T	Years of educational attainment	SSGAC	27225129	2016	European	SSGAC	C	C/T	0.0298	0.0299	0.008	0.007	0.2443	+	NA	328917	0	328917	64	years
rs10005556	chr4:131606390	C/T	Years of educational attainment in females	SSGAC	27225129	2016	European	SSGAC	C	C/T	0.0298	0.0299	0.011	0.009	0.2232	+	NA	181443	0	181443	62	years
rs10005556	chr4:131606390	C/T	Years of educational attainment in males	SSGAC	27225129	2016	European	SSGAC	C	C/T	0.0298	0.0299	0.006	0.01	0.5322	+	NA	147474	0	147474	6	years
rs10005556	chr4:131606390	C/T	Rheumatoid arthritis	Stahl E	20453842	2010	European	Stahl E	C	C/T	0.0414	0.0414	-0.01005	0.1003	0.9196	-	0.60774	25706	5539	20168	6	log(OR)
rs10005556	chr4:131606390	C/T	Visual refractive error	Stambolian D	23474815	2013	European	Stambolian D	C	C/T	NA	NA	0.0381	0.1127	0.7353	+	NA	7280	0	7280	5	NA
rs10005556	chr4:131606390	C/T	Cigarettes per day	TAG	20418890	2010	European	TAG	C	C/T	0.0359	0.0359	-0.0373	0.3288	0.9097	-	NA	38181	0	38181	13	cigarettes/day
rs10005556	chr4:131606390	C/T	Ever smoker	TAG	20418890	2010	European	TAG	C	C/T	0.0959	0.0959	0.0011	0.0476	0.9822	+	NA	74035	41969	32066	16	log(OR)
rs10005556	chr4:131606390	C/T	Former smoker	TAG	20418890	2010	European	TAG	C	C/T	0.0362	0.0362	0.039	0.0607	0.5206	+	NA	41278	23969	17309	14	log(OR)
rs10005556	chr4:131606390	C/T	log(Age of smoking onset)	TAG	20418890	2010	European	TAG	C	C/T	0.0341	0.0341	-0.0038	0.0082	0.6434	-	NA	24114	0	24114	13	years
rs10005556	chr4:131606390	C/T	HDL cholesterol	Barber M	20339536	2010	European	NHLBI GRASP Catalog (version 2)	NA	NA	NA	NA	NA	NA	0.04195	NA	NA	3928	NA	NA	NA	NA
rs10005556	chr4:131606390	C/T	LDL cholesterol change with statins	Barber M	20339536	2010	European	NHLBI GRASP Catalog (version 2)	NA	NA	NA	NA	NA	NA	0.03193	NA	NA	3928	NA	NA	NA	NA
rs10005556	chr4:131606390	C/T	Infant head circumference	EGGC	22504419	2012	European	NHLBI GRASP Catalog (version 2)	NA	NA	NA	NA	NA	NA	0.02929	NA	NA	19089	NA	NA	NA	NA
rs10005556	chr4:131606390	C/T	PROP taste detection threshold	Genick	22132133	2011	Hispanic	NHLBI GRASP Catalog (version 2)	NA	NA	NA	NA	NA	NA	0.0429	NA	NA	225	NA	NA	NA	NA
rs10005556	chr4:131606390	C/T	Triglycerides	GLGC	20686565	2010	Mixed	NHLBI GRASP Catalog (version 2)	NA	NA	NA	NA	NA	NA	0.03269	NA	NA	140059	NA	NA	NA	NA
rs10005556	chr4:131606390	C/T	Waist hip ratio	Heid IM	20935629	2010	European	NHLBI GRASP Catalog (version 2)	NA	NA	NA	NA	NA	NA	0.012	NA	NA	190803	NA	NA	NA	NA
rs10005556	chr4:131606390	C/T	HDL cholesterol	Kathiresan S	19060906	2008	European	NHLBI GRASP Catalog (version 2)	NA	NA	NA	NA	NA	NA	0.006965	NA	NA	40463	NA	NA	NA	NA
rs4559034	chr5:117451628	A/G	log(Adiponectin)	ADIPOGen	22479202	2012	European	ADIPOGen	A	A/G	NA	0.2833	-0.005748	0.004917	0.257	-	NA	29346	0	29346	18	ug/ml
rs4559034	chr5:117451628	A/G	Multiple sclerosis	Baranzini S	19010793	2009	European	Baranzini S	A	A/G	NA	NA	NA	NA	0.8283	NA	NA	1861	978	883	1	log(OR)
rs4559034	chr5:117451628	A/G	Statin response difference HDL	Barber M	20339536	2010	European	Barber M	A	A/G	NA	0.2607	NA	NA	0.4281	NA	NA	3932	0	3932	3	IVNT
rs4559034	chr5:117451628	A/G	Statin response difference LDL	Barber M	20339536	2010	European	Barber M	A	A/G	NA	0.2607	NA	NA	0.0359	NA	NA	3932	0	3932	3	IVNT
rs4559034	chr5:117451628	A/G	Statin response difference total cholesterol	Barber M	20339536	2010	European	Barber M	A	A/G	NA	0.2607	NA	NA	0.05965	NA	NA	3932	0	3932	3	IVNT
rs4559034	chr5:117451628	A/G	Statin response difference triglycerides	Barber M	20339536	2010	European	Barber M	A	A/G	NA	0.2607	NA	NA	0.9713	NA	NA	3932	0	3932	3	IVNT
rs4559034	chr5:117451628	A/G	Coronary artery disease	C4D	21378988	2011	Mixed	C4D	A	A/G	0.265	0.265	0.0064	0.0189	0.7361	+	0.1332	30396	15366	15030	4	log(OR)
rs4559034	chr5:117451628	A/G	Coronary artery disease	CARDIoGRAM	21378990	2011	European	CARDIoGRAM	A	A/G	0.3036	0.3036	-0.001262	0.0155	0.9351	-	0.442966	77581	19674	57907	14	log(OR)
rs4559034	chr5:117451628	A/G	Coronary artery disease	CARDIoGRAMplusC4D	23202125	2013	Mixed	CARDIoGRAMplusC4D	A	A/G	0.2871	0.2871	-0.004532	0.009586	0.6364	-	0.788	194427	63746	130681	48	log(OR)
rs4559034	chr5:117451628	A/G	Coronary artery disease	CARDIoGRAMplusC4D	26343387	2015	Mixed	CARDIoGRAMplusC4D	A	A/G	0.2675	0.2675	0.009772	0.01067	0.3597	+	0.047554	184305	60801	123504	48	log(OR)
rs4559034	chr5:117451628	A/G	Myocardial infarction	CARDIoGRAMplusC4D	26343387	2015	Mixed	CARDIoGRAMplusC4D	A	A/G	0.2604	0.2604	-0.00163	0.0117	0.8893	-	0.382772	167181	43677	123504	48	log(OR)
rs4559034	chr5:117451628	A/G	Psoriasis	CASP	19680446	2009	Mixed	CASP	A	A/G	NA	NA	NA	NA	0.1338	NA	NA	2759	1359	1400	3	log(OR)
rs4559034	chr5:117451628	A/G	Aortic valve calcification	CHARGE	23388002	2013	Mixed	CHARGE	A	A/G	NA	0.2932	NA	NA	0.4007	NA	NA	6942	2245	4697	3	log(OR)
rs4559034	chr5:117451628	A/G	Mitral annular calcification	CHARGE	23388002	2013	Mixed	CHARGE	A	A/G	NA	0.2661	NA	NA	0.2788	NA	NA	3795	568	3227	2	log(OR)
rs4559034	chr5:117451628	A/G	Chronic kidney disease	CKD-Gen	20383146	2010	European	CKD-Gen	A	A/G	0.283	0.283	NA	NA	0.35	-	NA	62237	5783	56454	19	log(OR)
rs4559034	chr5:117451628	A/G	Chronic kidney disease	CKD-Gen	26831199	2016	European	CKD-Gen	A	A/G	0.283	0.283	-0.009	0.017	0.59	-	NA	117165	12385	104780	43	log(OR)
rs4559034	chr5:117451628	A/G	log(eGFR creatinine)	CKD-Gen	20383146	2010	European	CKD-Gen	A	A/G	0.283	0.283	NA	NA	0.91	+	NA	67093	0	67093	20	ml/min/1.73m2
rs4559034	chr5:117451628	A/G	log(eGFR creatinine)	CKD-Gen	26831199	2016	African	CKD-Gen	A	A/G	0.446	0.446	-0.0014	0.0035	0.69	-	NA	16408	0	16408	12	ml/min/1.73m2
rs4559034	chr5:117451628	A/G	log(eGFR creatinine)	CKD-Gen	26831199	2016	European	CKD-Gen	A	A/G	0.283	0.283	0.0001	0.001	0.92	+	NA	133784	0	133784	48	ml/min/1.73m2
rs4559034	chr5:117451628	A/G	log(eGFR creatinine in diabetics)	CKD-Gen	26831199	2016	European	CKD-Gen	A	A/G	0.283	0.283	-0.0069	0.004	0.087	-	NA	11524	0	11524	39	ml/min/1.73m2
rs4559034	chr5:117451628	A/G	log(eGFR creatinine in non diabetics)	CKD-Gen	26831199	2016	European	CKD-Gen	A	A/G	0.283	0.283	0.0006	0.001	0.57	+	NA	118440	0	118440	45	ml/min/1.73m2
rs4559034	chr5:117451628	A/G	log(eGFR cystatin C)	CKD-Gen	20383146	2010	European	CKD-Gen	A	A/G	0.283	0.283	NA	NA	0.91	-	NA	20957	0	20957	8	ml/min/1.73m2
rs4559034	chr5:117451628	A/G	log(eGFR cystatin C)	CKD-Gen	26831199	2016	European	CKD-Gen	A	A/G	0.283	0.283	-0.0025	0.0021	0.25	-	NA	33145	0	33145	16	ml/min/1.73m2
rs4559034	chr5:117451628	A/G	log(Urinary albumin creatinine ratio)	CKD-Gen	21355061	2011	European	CKD-Gen	A	A/G	0.283	0.283	NA	NA	0.42	-	NA	31580	0	31580	12	mg/g
rs4559034	chr5:117451628	A/G	log(Urinary albumin creatinine ratio)	CKD-Gen	26631737	2016	European	CKD-Gen	A	A/G	0.283	0.283	-0.0086	0.0071	0.23	-	NA	54449	0	54449	20	mg/g
rs4559034	chr5:117451628	A/G	log(Urinary albumin creatinine ratio in diabetics)	CKD-Gen	26631737	2016	European	CKD-Gen	A	A/G	0.283	0.283	0.02	0.032	0.53	+	NA	5824	0	5824	20	mg/g
rs4559034	chr5:117451628	A/G	log(Urinary albumin creatinine ratio in non diabetics)	CKD-Gen	26631737	2016	European	CKD-Gen	A	A/G	0.283	0.283	-0.0075	0.0073	0.31	-	NA	46061	0	46061	20	mg/g
rs4559034	chr5:117451628	A/G	Microalbuminuria	CKD-Gen	21355061	2011	European	CKD-Gen	A	A/G	0.283	0.283	NA	NA	0.56	+	NA	30482	3696	26786	12	log(OR)
rs4559034	chr5:117451628	A/G	Microalbuminuria	CKD-Gen	26631737	2016	European	CKD-Gen	A	A/G	0.283	0.283	0.016	0.023	0.49	+	NA	54116	7798	46318	19	log(OR)
rs4559034	chr5:117451628	A/G	Major Depression Disorder	CONVERGE	26176920	2015	Asian	CONVERGE	A	A/G	0.007	0.007	-0.1532	0.1009	0.1291	-	NA	10640	5303	5337	1	log(OR)
rs4559034	chr5:117451628	A/G	Type II diabetes	DIAGRAM	24509480	2014	Mixed	DIAGRAM	A	A/G	NA	NA	-0.00995	0.0176	0.42	-	NA	110452	26488	83964	4	log(OR)
rs4559034	chr5:117451628	A/G	Inflammatory bowel disease	Duerr R	17068223	2006	European	Duerr R	A	A/G	NA	NA	NA	NA	0.7932	NA	NA	1912	939	973	2	log(OR)
rs4559034	chr5:117451628	A/G	Atopic dermatitis	EAGLE	26482879	2015	Mixed	EAGLE	A	A/G	0.2737	0.2737	0.01396	0.02044	0.4946	+	0.672165	103066	18900	84166	22	log(OR)
rs4559034	chr5:117451628	A/G	Birthlength	EGGC	25281659	2014	European	EGGC	A	A/G	NA	NA	-0.0087	0.0094	0.3525	-	NA	28327	0	28327	22	SDS
rs4559034	chr5:117451628	A/G	Birthweight	EGGC	23202124	2013	European	EGGC	A	A/G	NA	NA	0.0042	0.0092	0.65	+	NA	26836	0	26836	18	Z-score
rs4559034	chr5:117451628	A/G	Childhood BMI	EGGC	26604143	2016	European	EGGC	A	A/G	NA	NA	0.006	0.0086	0.4868	+	NA	35656	0	35656	20	SDS
rs4559034	chr5:117451628	A/G	Childhood obesity	EGGC	22484627	2012	European	EGGC	A	A/G	NA	NA	0.0075	0.0296	0.8002	+	NA	13848	5530	8318	14	log(OR)
rs4559034	chr5:117451628	A/G	Height SDS for females aged 10 years and males aged 12 years	EGGC	23449627	2013	European	EGGC	A	A/G	NA	NA	-0.009817	0.01365	0.4821	-	NA	13942	0	13942	9	SDS
rs4559034	chr5:117451628	A/G	Height SDS for females aged 10 years	EGGC	23449627	2013	European	EGGC	A	A/G	NA	NA	0.00128	0.01936	0.948	+	NA	6961	0	6961	8	SDS
rs4559034	chr5:117451628	A/G	Height SDS for males aged 12 years	EGGC	23449627	2013	European	EGGC	A	A/G	NA	NA	-0.02078	0.01925	0.2851	-	NA	6981	0	6981	7	SDS
rs4559034	chr5:117451628	A/G	Infant head circumference	EGGC	22504419	2012	European	EGGC	A	A/G	0.2703	0.2703	0.0076	0.0161	0.6377	+	NA	10728	0	10728	7	Z-score
rs4559034	chr5:117451628	A/G	Standardized difference in height between age 14 years and adult	EGGC	23449627	2013	European	EGGC	A	A/G	NA	NA	0.01701	0.0245	0.9977	+	NA	4279	0	4279	5	SDS
rs4559034	chr5:117451628	A/G	Standardized difference in height between age 14 years and adult in females	EGGC	23449627	2013	European	EGGC	A	A/G	NA	NA	-0.01445	0.02251	0.5211	-	NA	4944	0	4944	5	SDS
rs4559034	chr5:117451628	A/G	Standardized difference in height between age 14 years and adult in males	EGGC	23449627	2013	European	EGGC	A	A/G	NA	NA	0.01701	0.0245	0.488	+	NA	4279	0	4279	4	SDS
rs4559034	chr5:117451628	A/G	Standardized difference in height between age 8 years and adult	EGGC	23449627	2013	European	EGGC	A	A/G	NA	NA	-0.008037	0.0148	0.5921	-	NA	10782	0	10782	6	SDS
rs4559034	chr5:117451628	A/G	Standardized difference in height between age 8 years and adult in females	EGGC	23449627	2013	European	EGGC	A	A/G	NA	NA	-0.001627	0.02007	0.9358	-	NA	5744	0	5744	6	SDS
rs4559034	chr5:117451628	A/G	Standardized difference in height between age 8 years and adult in males	EGGC	23449627	2013	European	EGGC	A	A/G	NA	NA	-0.01567	0.0219	0.4752	-	NA	5038	0	5038	5	SDS
rs4559034	chr5:117451628	A/G	Tanner stage	EGGC	24770850	2014	European	EGGC	A	A/G	NA	NA	0.01762	0.01501	0.2435	+	NA	9913	0	9913	7	NA
rs4559034	chr5:117451628	A/G	Tanner stage females	EGGC	24770850	2014	European	EGGC	A	A/G	NA	NA	0.02013	0.01501	0.2752	+	NA	6145	0	6145	6	NA
rs4559034	chr5:117451628	A/G	Tanner stage males	EGGC	24770850	2014	European	EGGC	A	A/G	NA	NA	0.01259	0.01501	0.6287	+	NA	3768	0	3768	4	NA
rs4559034	chr5:117451628	A/G	Age-related macular degeneration	Fritsche L	23455636	2013	Mixed	Fritsche L	A	A/G	NA	NA	NA	NA	0.8996	-	NA	53024	6393	46631	15	log(OR)
rs4559034	chr5:117451628	A/G	Geographic atrophy	Fritsche L	23455636	2013	Mixed	Fritsche L	A	A/G	NA	NA	NA	NA	0.03246	+	NA	46683	1830	44853	15	log(OR)
rs4559034	chr5:117451628	A/G	Neovascularization	Fritsche L	23455636	2013	Mixed	Fritsche L	A	A/G	NA	NA	NA	NA	0.1655	-	NA	48684	3414	45270	15	log(OR)
rs4559034	chr5:117451628	A/G	Asthma	GABRIEL	20860503	2010	European	GABRIEL	A	A/G	0.3022	0.3022	0.01762	0.0227	0.4374	+	0.7124	26475	10365	16110	24	log(OR)
rs4559034	chr5:117451628	A/G	Agreeableness	GPC	21173776	2010	European	GPC	A	A/G	NA	0.283	-0.0756	0.067	0.2591	-	NA	17375	0	17375	10	NA
rs4559034	chr5:117451628	A/G	Conscientiousness	GPC	21173776	2010	European	GPC	A	A/G	NA	0.283	-0.0339	0.0808	0.6751	-	NA	17375	0	17375	10	NA
rs4559034	chr5:117451628	A/G	Extraversion	GPC	21173776	2010	European	GPC	A	A/G	NA	0.283	-0.0835	0.0829	0.3137	-	NA	17375	0	17375	10	NA
rs4559034	chr5:117451628	A/G	Extraversion	GPC	26362575	2016	European	GPC	A	A/G	NA	0.28	-0.0002	0.0059	0.9737	-	NA	63030	0	63030	29	NA
rs4559034	chr5:117451628	A/G	Neuroticism	GPC	21173776	2010	European	GPC	A	A/G	NA	0.283	-0.0747	0.1037	0.4717	-	NA	17375	0	17375	10	NA
rs4559034	chr5:117451628	A/G	Neuroticism	GPC	25993607	2015	European	GPC	A	A/G	NA	0.28	-0.0023	0.006	0.7041	-	NA	63661	0	63661	29	NA
rs4559034	chr5:117451628	A/G	Openness	GPC	21173776	2010	European	GPC	A	A/G	NA	0.283	-0.061	0.0769	0.4277	-	NA	17375	0	17375	10	NA
rs4559034	chr5:117451628	A/G	Femoral neck bone mineral density	GEFOS	22504420	2012	Mixed	GEFOS	A	A/G	0.2833	0.2833	NA	NA	0.8974	-	NA	32961	0	32961	17	g/cm2
rs4559034	chr5:117451628	A/G	Femoral neck bone mineral density in females	GEFOS	22504420	2012	Mixed	GEFOS	A	A/G	0.2833	0.2833	NA	NA	0.7321	+	NA	23007	0	23007	16	g/cm2
rs4559034	chr5:117451628	A/G	Femoral neck bone mineral density in males	GEFOS	22504420	2012	Mixed	GEFOS	A	A/G	0.2833	0.2833	NA	NA	0.3196	-	NA	9954	0	9954	13	g/cm2
rs4559034	chr5:117451628	A/G	Femoral neck mineral density	GEFOS	26367794	2015	European	GEFOS	A	A/G	0.2522	0.2522	-0.004723	0.008633	0.5915	-	0.354878	32735	0	32735	14	Z-score
rs4559034	chr5:117451628	A/G	Forearm bone mineral density	GEFOS	26367794	2015	European	GEFOS	A	A/G	0.2522	0.2522	-0.006196	0.01753	0.729	-	0.255617	8143	0	8143	5	Z-score
rs4559034	chr5:117451628	A/G	Lumbar spine bone mineral density	GEFOS	22504420	2012	Mixed	GEFOS	A	A/G	0.2833	0.2833	NA	NA	0.8808	+	NA	31800	0	31800	16	g/cm2
rs4559034	chr5:117451628	A/G	Lumbar spine bone mineral density in females	GEFOS	22504420	2012	Mixed	GEFOS	A	A/G	0.2833	0.2833	NA	NA	0.807	+	NA	21720	0	21720	13	g/cm2
rs4559034	chr5:117451628	A/G	Lumbar spine bone mineral density in males	GEFOS	22504420	2012	Mixed	GEFOS	A	A/G	0.2833	0.2833	NA	NA	0.6968	-	NA	10080	0	10080	12	g/cm2
rs4559034	chr5:117451628	A/G	Lumber spine bone mineral density	GEFOS	26367794	2015	European	GEFOS	A	A/G	0.2522	0.2522	-0.006809	0.01003	0.5057	-	0.466236	28498	0	28498	12	Z-score
rs4559034	chr5:117451628	A/G	BMI	GIANT	23754948	2013	European	GIANT	A	A/G	0.2833	0.2833	-0.0006724	0.004878	0.8903	-	NA	126533	0	126533	46	IVNT
rs4559034	chr5:117451628	A/G	BMI	GIANT	25673413	2015	European	GIANT	A	A/G	0.2833	0.2833	-0.0025	0.0034	0.4689	-	NA	316926	0	316926	114	IVNT
rs4559034	chr5:117451628	A/G	BMI	GIANT	25673413	2015	Mixed	GIANT	A	A/G	0.2833	0.2833	-0.0013	0.0033	0.6943	-	NA	333995	0	333995	125	IVNT
rs4559034	chr5:117451628	A/G	BMI in females	GIANT	23754948	2013	European	GIANT	A	A/G	0.2833	0.2833	-0.0031	0.0068	0.65	-	NA	67935	0	67935	46	IVNT
rs4559034	chr5:117451628	A/G	BMI in females	GIANT	25673413	2015	Mixed	GIANT	A	A/G	0.2833	0.2833	0.0007	0.0044	0.8746	+	NA	168950	0	168950	107	IVNT
rs4559034	chr5:117451628	A/G	BMI in females greater than 50 years of age	GIANT	26426971	2015	European	GIANT	A	A/G	0.28	0.28	-0.0022	0.0052	0.67	-	NA	104151	0	104151	114	IVNT
rs4559034	chr5:117451628	A/G	BMI in females less than or equal to 50 years of age	GIANT	26426971	2015	European	GIANT	A	A/G	0.28	0.28	-0.0032	0.0067	0.63	-	NA	64126	0	64126	114	IVNT
rs4559034	chr5:117451628	A/G	BMI in males	GIANT	23754948	2013	European	GIANT	A	A/G	0.2833	0.2833	0.0019	0.007	0.79	+	NA	58598	0	58598	46	IVNT
rs4559034	chr5:117451628	A/G	BMI in males	GIANT	25673413	2015	Mixed	GIANT	A	A/G	0.2833	0.2833	-0.0062	0.0046	0.1762	-	NA	150684	0	150684	106	IVNT
rs4559034	chr5:117451628	A/G	BMI in males greater than 50 years of age	GIANT	26426971	2015	European	GIANT	A	A/G	0.28	0.28	-0.0059	0.0055	0.28	-	NA	91667	0	91667	114	IVNT
rs4559034	chr5:117451628	A/G	BMI in males less than or equal to 50 years of age	GIANT	26426971	2015	European	GIANT	A	A/G	0.28	0.28	0.0026	0.0076	0.73	+	NA	49206	0	49206	114	IVNT
rs4559034	chr5:117451628	A/G	BMI tails	GIANT	23563607	2013	European	GIANT	A	A/G	0.283	0.283	0.009	0.029	0.76	+	NA	14672	7271	7401	51	log(OR)
rs4559034	chr5:117451628	A/G	BMI variability	GIANT	22982992	2012	European	GIANT	A	A/G	0.3	0.3	0.004	0.0063	0.53	+	NA	127522	0	127522	38	Z-score2
rs4559034	chr5:117451628	A/G	Height	GIANT	23754948	2013	European	GIANT	A	A/G	0.2833	0.2833	-0.003044	0.004621	0.5101	-	NA	133538	0	133538	46	Z-score
rs4559034	chr5:117451628	A/G	Height	GIANT	25282103	2014	European	GIANT	A	A/G	0.283	0.283	-0.0005	0.0033	0.87	-	NA	253096	0	253096	79	Z-score
rs4559034	chr5:117451628	A/G	Height in females	GIANT	23754948	2013	European	GIANT	A	A/G	0.2833	0.2833	-0.006	0.0063	0.34	-	NA	73060	0	73060	46	Z-score
rs4559034	chr5:117451628	A/G	Height in males	GIANT	23754948	2013	European	GIANT	A	A/G	0.2833	0.2833	0.0004	0.0068	0.95	+	NA	60478	0	60478	46	Z-score
rs4559034	chr5:117451628	A/G	Height tails	GIANT	23563607	2013	European	GIANT	A	A/G	0.283	0.283	-0.032	0.029	0.26	-	NA	14955	7465	7490	51	log(OR)
rs4559034	chr5:117451628	A/G	Height variability	GIANT	22982992	2012	European	GIANT	A	A/G	0.3	0.3	-0.0034	0.0063	0.59	-	NA	129111	0	129111	38	Z-score2
rs4559034	chr5:117451628	A/G	Hip circumference	GIANT	25673412	2015	Mixed	GIANT	A	A/G	0.2833	0.2833	-0.0007	0.0039	0.85	-	NA	222203	0	222203	101	IVNT
rs4559034	chr5:117451628	A/G	Hip circumference	GIANT	25673412	2015	European	GIANT	A	A/G	0.2833	0.2833	-0.0004	0.004	0.92	-	NA	207814	0	207814	101	IVNT
rs4559034	chr5:117451628	A/G	Hip circumference in females	GIANT	25673412	2015	Mixed	GIANT	A	A/G	0.2833	0.2833	0.0033	0.005	0.51	+	NA	122087	0	122087	101	IVNT
rs4559034	chr5:117451628	A/G	Hip circumference in males	GIANT	25673412	2015	Mixed	GIANT	A	A/G	0.2833	0.2833	-0.0058	0.0054	0.28	-	NA	98183	0	98183	101	IVNT
rs4559034	chr5:117451628	A/G	Obesity class 1	GIANT	23563607	2013	European	GIANT	A	A/G	0.283	0.283	-0.0029	0.014	0.83	-	NA	97429	32646	64783	51	log(OR)
rs4559034	chr5:117451628	A/G	Obesity class 2	GIANT	23563607	2013	European	GIANT	A	A/G	0.283	0.283	0.015	0.021	0.49	+	NA	70379	9563	60816	51	log(OR)
rs4559034	chr5:117451628	A/G	Obesity class 3	GIANT	23563607	2013	European	GIANT	A	A/G	0.283	0.283	0.0077	0.04	0.85	+	NA	37891	2517	35374	51	log(OR)
rs4559034	chr5:117451628	A/G	Overweight	GIANT	23563607	2013	European	GIANT	A	A/G	0.283	0.283	0.0089	0.0098	0.37	+	NA	158365	92580	65785	51	log(OR)
rs4559034	chr5:117451628	A/G	Waist circumference	GIANT	23754948	2013	European	GIANT	A	A/G	0.2833	0.2833	-0.0002455	0.005684	0.9656	-	NA	85623	0	85623	46	IVNT
rs4559034	chr5:117451628	A/G	Waist circumference	GIANT	25673412	2015	European	GIANT	A	A/G	0.2833	0.2833	-0.0004	0.0038	0.92	-	NA	226895	0	226895	101	IVNT
rs4559034	chr5:117451628	A/G	Waist circumference	GIANT	25673412	2015	Mixed	GIANT	A	A/G	0.2833	0.2833	-0.001	0.0037	0.79	-	NA	239236	0	239236	101	IVNT
rs4559034	chr5:117451628	A/G	Waist circumference in females	GIANT	23754948	2013	European	GIANT	A	A/G	0.2833	0.2833	-0.0032	0.0078	0.68	-	NA	47319	0	47319	46	IVNT
rs4559034	chr5:117451628	A/G	Waist circumference in females	GIANT	25673412	2015	Mixed	GIANT	A	A/G	0.2833	0.2833	0.0025	0.0048	0.6	+	NA	131580	0	131580	101	IVNT
rs4559034	chr5:117451628	A/G	Waist circumference in males	GIANT	23754948	2013	European	GIANT	A	A/G	0.2833	0.2833	0.0031	0.0083	0.71	+	NA	38304	0	38304	46	IVNT
rs4559034	chr5:117451628	A/G	Waist circumference in males	GIANT	25673412	2015	Mixed	GIANT	A	A/G	0.2833	0.2833	-0.0034	0.0052	0.52	-	NA	107808	0	107808	101	IVNT
rs4559034	chr5:117451628	A/G	Waist hip ratio	GIANT	23754948	2013	European	GIANT	A	A/G	0.2833	0.2833	-0.00022	0.005716	0.9693	-	NA	77311	0	77311	46	IVNT
rs4559034	chr5:117451628	A/G	Waist hip ratio	GIANT	25673412	2015	European	GIANT	A	A/G	0.2833	0.2833	0.0002	0.0038	0.96	+	NA	207001	0	207001	101	IVNT
rs4559034	chr5:117451628	A/G	Waist hip ratio	GIANT	25673412	2015	Mixed	GIANT	A	A/G	0.2833	0.2833	0.0009	0.0037	0.81	+	NA	221398	0	221398	101	IVNT
rs4559034	chr5:117451628	A/G	Waist hip ratio adjusted for BMI	GIANT	25673412	2015	Mixed	GIANT	A	A/G	0.2833	0.2833	0.0025	0.0037	0.5	+	NA	219013	0	219013	109	IVNT
rs4559034	chr5:117451628	A/G	Waist hip ratio adjusted for BMI in females greater than 50 years of age	GIANT	26426971	2015	European	GIANT	A	A/G	0.28	0.28	-0.0013	0.0062	0.84	-	NA	71087	0	71087	114	IVNT
rs4559034	chr5:117451628	A/G	Waist hip ratio adjusted for BMI in females less than or equal to 50 years of age	GIANT	26426971	2015	European	GIANT	A	A/G	0.28	0.28	0.0022	0.0081	0.79	+	NA	43396	0	43396	114	IVNT
rs4559034	chr5:117451628	A/G	Waist hip ratio adjusted for BMI in males greater than 50 years of age	GIANT	26426971	2015	European	GIANT	A	A/G	0.28	0.28	0.0057	0.0069	0.41	+	NA	57068	0	57068	114	IVNT
rs4559034	chr5:117451628	A/G	Waist hip ratio adjusted for BMI in males less than or equal to 50 years of age	GIANT	26426971	2015	European	GIANT	A	A/G	0.28	0.28	-0.015	0.0088	0.079	-	NA	35492	0	35492	114	IVNT
rs4559034	chr5:117451628	A/G	Waist hip ratio in females	GIANT	23754948	2013	European	GIANT	A	A/G	0.2833	0.2833	-0.0036	0.0078	0.64	-	NA	42731	0	42731	46	IVNT
rs4559034	chr5:117451628	A/G	Waist hip ratio in females	GIANT	25673412	2015	Mixed	GIANT	A	A/G	0.2833	0.2833	0.0022	0.0049	0.65	+	NA	121580	0	121580	101	IVNT
rs4559034	chr5:117451628	A/G	Waist hip ratio in males	GIANT	23754948	2013	European	GIANT	A	A/G	0.2833	0.2833	0.0037	0.0084	0.66	+	NA	34580	0	34580	46	IVNT
rs4559034	chr5:117451628	A/G	Waist hip ratio in males	GIANT	25673412	2015	Mixed	GIANT	A	A/G	0.2833	0.2833	-0.002	0.0054	0.7	-	NA	97793	0	97793	101	IVNT
rs4559034	chr5:117451628	A/G	Waist hip ratio tails	GIANT	23563607	2013	European	GIANT	A	A/G	0.283	0.283	-0.014	0.035	0.68	-	NA	9278	4275	5003	51	log(OR)
rs4559034	chr5:117451628	A/G	Weight	GIANT	23754948	2013	European	GIANT	A	A/G	0.2833	0.2833	-0.00229	0.004982	0.6457	-	NA	125874	0	125874	46	IVNT
rs4559034	chr5:117451628	A/G	Weight in females	GIANT	23754948	2013	European	GIANT	A	A/G	0.2833	0.2833	-0.0032	0.0069	0.64	-	NA	67571	0	67571	46	IVNT
rs4559034	chr5:117451628	A/G	Weight in males	GIANT	23754948	2013	European	GIANT	A	A/G	0.2833	0.2833	-0.0013	0.0072	0.86	-	NA	58303	0	58303	46	IVNT
rs4559034	chr5:117451628	A/G	Glioma	GliomaScan	22886559	2012	European	GliomaScan	A	A/G	NA	NA	NA	NA	0.1081	NA	NA	6811	1856	4955	18	log(OR)
rs4559034	chr5:117451628	A/G	HDL	GLGC	20686565	2010	Mixed	GLGC	A	A/G	NA	NA	-0.0007	0.0054	0.8523	-	NA	99900	0	99900	46	Z-score
rs4559034	chr5:117451628	A/G	HDL	GLGC	24097068	2013	European	GLGC	A	A/G	0.2823	0.2823	0.0024	0.0038	0.6316	+	NA	181740	0	181740	60	IVNT
rs4559034	chr5:117451628	A/G	LDL	GLGC	20686565	2010	Mixed	GLGC	A	A/G	NA	NA	-0.0194	0.0057	0.001808	-	NA	95454	0	95454	46	Z-score	Weight
rs4559034	chr5:117451628	A/G	LDL	GLGC	24097068	2013	European	GLGC	A	A/G	0.2823	0.2823	-0.0058	0.0041	0.1633	-	NA	167696	0	167696	60	IVNT
rs4559034	chr5:117451628	A/G	Total cholesterol	GLGC	20686565	2010	Mixed	GLGC	A	A/G	NA	NA	-0.0148	0.0057	0.01212	-	NA	100184	0	100184	46	Z-score	Weight
rs4559034	chr5:117451628	A/G	Total cholesterol	GLGC	24097068	2013	European	GLGC	A	A/G	0.2823	0.2823	-0.0032	0.0039	0.3896	-	NA	181929	0	181929	60	IVNT
rs4559034	chr5:117451628	A/G	Triglycerides	GLGC	20686565	2010	Mixed	GLGC	A	A/G	NA	NA	-0.0045	0.0053	0.3868	-	NA	96598	0	96598	46	Z-score
rs4559034	chr5:117451628	A/G	Triglycerides	GLGC	24097068	2013	European	GLGC	A	A/G	0.2823	0.2823	-0.0054	0.0037	0.282	-	NA	172436	0	172436	60	IVNT
rs4559034	chr5:117451628	A/G	Gout	GUGC	23263486	2012	European	GUGC	A	A/G	NA	NA	-0.043	0.036	0.2403	-	NA	69374	2115	67259	14	log(OR)
rs4559034	chr5:117451628	A/G	Serum urate	GUGC	23263486	2012	European	GUGC	A	A/G	NA	NA	0.0001	0.006	0.9841	+	NA	110198	0	110198	48	mg/dl
rs4559034	chr5:117451628	A/G	Systemic lupus erythematosus	Hom G	18204098	2008	European	Hom G	A	A/G	NA	NA	NA	NA	0.6444	NA	NA	3094	1311	1783	3	log(OR)
rs4559034	chr5:117451628	A/G	Heart rate	HRGene	23583979	2013	Mixed	HRGene	A	A/G	0.2753	0.2753	-0.0822	0.0584	0.1806	-	NA	84776	0	84776	36	bpm
rs4559034	chr5:117451628	A/G	Breast cancer	Hunter D	17529973	2007	European	Hunter D	A	A/G	NA	NA	NA	NA	0.5623	NA	NA	2287	1145	1142	4	log(OR)
rs4559034	chr5:117451628	A/G	Crohns disease	IBDGC	26192919	2015	European	IBDGC	A	A/G	0.277	0.277	-0.0225	0.0255	0.377	-	0.07597	20883	5956	14927	7	log(OR)
rs4559034	chr5:117451628	A/G	Inflammatory bowel disease	IBDGC	26192919	2015	European	IBDGC	A	A/G	0.277	0.277	-0.0045	0.0187	0.809	-	0.6	34652	12882	21770	15	log(OR)
rs4559034	chr5:117451628	A/G	Ulcerative colitis	IBDGC	26192919	2015	European	IBDGC	A	A/G	0.277	0.277	-0.0108	0.0235	0.6476	-	0.952	27432	6968	20464	8	log(OR)
rs4559034	chr5:117451628	A/G	DBP	ICBP	21909115	2011	European	ICBP	A	A/G	NA	NA	NA	NA	0.606	NA	NA	69395	0	69395	29	mmHg
rs4559034	chr5:117451628	A/G	SBP	ICBP	21909115	2011	European	ICBP	A	A/G	NA	NA	NA	NA	0.47	NA	NA	69395	0	69395	29	mmHg
rs4559034	chr5:117451628	A/G	Alzheimers disease	IGAP	24162737	2013	European	IGAP	A	A/G	NA	NA	-0.0018	0.0172	0.9184	-	NA	54162	17008	37154	31	log(OR)
rs4559034	chr5:117451628	A/G	Epilepsy	ILAE	25087078	2014	Mixed	ILAE	A	A/G	NA	NA	NA	NA	0.4274	-	NA	34853	8696	26157	12	log(OR)
rs4559034	chr5:117451628	A/G	Focal epilepsy	ILAE	25087078	2014	Mixed	ILAE	A	A/G	NA	NA	NA	NA	0.3044	-	NA	28916	5310	23606	10	log(OR)
rs4559034	chr5:117451628	A/G	Genetic generalised epilepsy	ILAE	25087078	2014	Mixed	ILAE	A	A/G	NA	NA	NA	NA	0.7685	+	NA	21596	2606	18990	8	log(OR)
rs4559034	chr5:117451628	A/G	Ischemic stroke	ISGS	17434096	2007	European	ISGS	A	A/G	NA	NA	NA	NA	0.4928	NA	NA	517	249	268	1	log(OR)
rs4559034	chr5:117451628	A/G	log(Leptin)	Kilpelainen T	26833098	2016	European	Kilpelainen T	A	A/G	NA	NA	-0.006	0.007	0.3925	-	NA	32156	0	32156	23	ngml-1
rs4559034	chr5:117451628	A/G	log(Leptin) adjusted for BMI	Kilpelainen T	26833098	2016	European	Kilpelainen T	A	A/G	NA	NA	-0.0055	0.0054	0.3112	-	NA	31812	0	31812	23	ngml-1
rs4559034	chr5:117451628	A/G	Esophageal squamous cell carcinoma	Li W	23504502	2013	Asian	Li W	A	A/G	NA	NA	NA	NA	0.9907	NA	NA	3998	1898	2100	1	log(OR)
rs4559034	chr5:117451628	A/G	Gastric cancer	Li W	23504502	2013	Asian	Li W	A	A/G	NA	NA	NA	NA	0.2209	NA	NA	3725	1625	2100	1	log(OR)
rs4559034	chr5:117451628	A/G	Body fat percentage	Lu Y	26833246	2016	Mixed	Lu Y	A	A/G	0.2782	0.2782	-0.0023	0.0054	0.6644	-	0.526	89011	0	89011	56	IVNT
rs4559034	chr5:117451628	A/G	2 hour fasting glucose	MAGIC	20081857	2010	European	MAGIC	A	A/G	NA	0.283	-0.013	0.021	0.5346	-	NA	15234	0	15234	9	mmol/l
rs4559034	chr5:117451628	A/G	2 hour fasting glucose	MAGIC	22885924	2012	European	MAGIC	A	A/G	NA	0.283	-0.017	0.012	0.1701	-	NA	42854	0	42854	20	mmol/l
rs4559034	chr5:117451628	A/G	Fasting glucose	MAGIC	20081858	2010	European	MAGIC	A	A/G	NA	0.283	0.0004	0.0041	0.9284	+	NA	46186	0	46186	21	mmol/l
rs4559034	chr5:117451628	A/G	Fasting glucose	MAGIC	22885924	2012	European	MAGIC	A	A/G	NA	0.283	0.0015	0.0023	0.5129	+	NA	133010	0	133010	66	mmol/l
rs4559034	chr5:117451628	A/G	HbA1C	MAGIC	20858683	2010	European	MAGIC	A	A/G	NA	0.283	-0.0035	0.0038	0.3651	-	NA	46368	0	46368	23	%
rs4559034	chr5:117451628	A/G	log(AUCins)	MAGIC	24699409	2014	European	MAGIC	A	A/G	NA	0.283	-0.0089	0.025	0.7198	-	NA	4324	0	4324	7	Z-score
rs4559034	chr5:117451628	A/G	log(AUCins/AUCglu)	MAGIC	24699409	2014	European	MAGIC	A	A/G	NA	0.283	0.0047	0.025	0.8528	+	NA	4213	0	4213	7	Z-score
rs4559034	chr5:117451628	A/G	log(CIR)	MAGIC	24699409	2014	European	MAGIC	A	A/G	NA	0.283	0.047	0.023	0.04103	+	NA	5318	0	5318	7	Z-score
rs4559034	chr5:117451628	A/G	log(CIR) adjusted for ISI	MAGIC	24699409	2014	European	MAGIC	A	A/G	NA	0.283	NA	NA	0.006474	NA	NA	4789	0	4789	7	Z-score
rs4559034	chr5:117451628	A/G	log(DI)	MAGIC	24699409	2014	European	MAGIC	A	A/G	NA	0.283	0.062	0.023	0.007633	+	NA	5130	0	5130	7	Z-score
rs4559034	chr5:117451628	A/G	log(Fasting insulin)	MAGIC	20081858	2010	European	MAGIC	A	A/G	NA	0.283	-0.0038	0.0043	0.3692	-	NA	46186	0	46186	21	pmol/l
rs4559034	chr5:117451628	A/G	log(Fasting insulin)	MAGIC	22885924	2012	European	MAGIC	A	A/G	NA	0.283	-0.0045	0.0027	0.09516	-	NA	108557	0	108557	56	pmol/l
rs4559034	chr5:117451628	A/G	log(Fasting insulin) adjusted for BMI	MAGIC	22885924	2012	European	MAGIC	A	A/G	NA	0.283	-0.0033	0.0023	0.1511	-	NA	108557	0	108557	56	pmol/l
rs4559034	chr5:117451628	A/G	log(HOMA-B)	MAGIC	20081858	2010	European	MAGIC	A	A/G	NA	0.283	-0.0008	0.0036	0.8201	-	NA	46186	0	46186	21	NA
rs4559034	chr5:117451628	A/G	log(HOMA-IR)	MAGIC	20081858	2010	European	MAGIC	A	A/G	NA	0.283	-0.0039	0.0045	0.3843	-	NA	46186	0	46186	21	NA
rs4559034	chr5:117451628	A/G	log(Increm30)	MAGIC	24699409	2014	European	MAGIC	A	A/G	NA	0.283	0.025	0.024	0.2975	+	NA	4447	0	4447	7	Z-score
rs4559034	chr5:117451628	A/G	log(Ins30)	MAGIC	24699409	2014	European	MAGIC	A	A/G	NA	0.283	0.018	0.024	0.4501	+	NA	4483	0	4483	7	Z-score
rs4559034	chr5:117451628	A/G	log(Ins30) adjusted for BMI	MAGIC	24699409	2014	European	MAGIC	A	A/G	NA	0.283	NA	NA	0.3938	NA	NA	4409	0	4409	7	Z-score
rs4559034	chr5:117451628	A/G	log(ISI)	MAGIC	24699409	2014	European	MAGIC	A	A/G	NA	0.283	NA	NA	0.4189	NA	NA	4769	0	4769	7	Z-score
rs4559034	chr5:117451628	A/G	log(Proinsulin)	MAGIC	21873549	2011	European	MAGIC	A	A/G	NA	0.283	0.0011	0.0081	0.8926	+	NA	10701	0	10701	4	pmol/l
rs4559034	chr5:117451628	A/G	Rheumatoid arthritis	Okada Y	24390342	2014	European	Okada Y	A	A/G	NA	NA	-0.06188	0.02149	0.0095	-	NA	58284	14361	43923	18	log(OR)
rs4559034	chr5:117451628	A/G	Rheumatoid arthritis	Okada Y	24390342	2014	Mixed	Okada Y	A	A/G	NA	NA	-0.05129	0.02149	0.014	-	NA	80799	19234	61565	22	log(OR)
rs4559034	chr5:117451628	A/G	Alcohol dependence	Olfson E	22978509	2012	Mixed	Olfson E	A	A/G	NA	NA	NA	NA	0.5452	NA	NA	3829	1897	1932	3	log(OR)
rs4559034	chr5:117451628	A/G	Pancreatic cancer	PanScan	20101243	2010	Mixed	PanScan	A	A/G	NA	NA	NA	NA	0.8533	NA	NA	7785	3851	3934	20	log(OR)
rs4559034	chr5:117451628	A/G	Bipolar disorder	PGC	21926972	2011	European	PGC	A	A/G	0.2833	0.2833	-0.0008003	0.0265	0.9752	-	NA	16731	7481	9250	11	log(OR)
rs4559034	chr5:117451628	A/G	Schizophrenia	PGC	25056061	2014	Mixed	PGC	A	A/G	NA	NA	-0.0115	0.0121	0.341	-	NA	82315	35476	46839	49	log(OR)
rs4559034	chr5:117451628	A/G	Parkinsons disease	Prankratz N	21829596	2011	European	Prankratz N	A	A/G	NA	NA	NA	NA	0.4142	NA	NA	1672	816	856	1	log(OR)
rs4559034	chr5:117451628	A/G	Age at menarche	ReproGen	25231870	2014	European	ReproGen	A	A/G	0.28	0.28	0.0095	0.006437	0.14	+	NA	182416	0	182416	58	years
rs4559034	chr5:117451628	A/G	Age at menopause	ReproGen	26414677	2015	European	ReproGen	A	A/G	0.28	0.28	-0.05	0.02	0.039	-	NA	69360	0	69360	33	years
rs4559034	chr5:117451628	A/G	Parkinsons disease	Simon Sanchez J	19915575	2009	European	Simon Sanchez J	A	A/G	NA	NA	NA	NA	0.9885	NA	NA	5691	1713	3978	1	log(OR)
rs4559034	chr5:117451628	A/G	Cognitive function	SSGAC	25201988	2014	European	SSGAC	A	A/G	0.283	0.283	-0.0163	0.0147	0.2673	-	NA	106736	0	106736	11	Z-score
rs4559034	chr5:117451628	A/G	College completion	SSGAC	23722424	2013	European	SSGAC	A	A/G	0.3	0.3	-0.01005	0.011	0.3532	-	NA	95427	22044	73383	42	log(OR)
rs4559034	chr5:117451628	A/G	Depressive symptoms	SSGAC	27089181	2016	European	SSGAC	A	A/G	0.2761	0.2761	0	0.004	0.9411	+	NA	180866	0	180866	3	SD
rs4559034	chr5:117451628	A/G	Neuroticism	SSGAC	27089181	2016	European	SSGAC	A	A/G	0.2761	0.2761	0.001	0.004	0.7995	+	NA	170911	0	170911	2	SD
rs4559034	chr5:117451628	A/G	Subject well being	SSGAC	27089181	2016	European	SSGAC	A	A/G	0.2761	0.2761	-0.001	0.003	0.7745	-	NA	298420	0	298420	59	SD
rs4559034	chr5:117451628	A/G	Years of educational attainment	SSGAC	23722424	2013	European	SSGAC	A	A/G	0.3	0.3	-0.005	0.004	0.2383	-	NA	101069	0	101069	42	years
rs4559034	chr5:117451628	A/G	Years of educational attainment	SSGAC	27225129	2016	European	SSGAC	A	A/G	0.2761	0.2761	0.001	0.003	0.6268	+	NA	328917	0	328917	64	years
rs4559034	chr5:117451628	A/G	Years of educational attainment in females	SSGAC	27225129	2016	European	SSGAC	A	A/G	0.2761	0.2761	0.001	0.004	0.8781	+	NA	181443	0	181443	62	years
rs4559034	chr5:117451628	A/G	Years of educational attainment in males	SSGAC	27225129	2016	European	SSGAC	A	A/G	0.2761	0.2761	0.002	0.004	0.6223	+	NA	147474	0	147474	6	years
rs4559034	chr5:117451628	A/G	Rheumatoid arthritis	Stahl E	20453842	2010	European	Stahl E	A	A/G	0.2712	0.2712	-0.04082	0.0266	0.1199	-	0.66532	25704	5538	20166	6	log(OR)
rs4559034	chr5:117451628	A/G	Visual refractive error	Stambolian D	23474815	2013	European	Stambolian D	A	A/G	NA	NA	-0.0565	0.0365	0.1219	-	NA	7280	0	7280	5	NA
rs4559034	chr5:117451628	A/G	Cigarettes per day	TAG	20418890	2010	European	TAG	A	A/G	0.2732	0.2732	0.0397	0.0913	0.664	+	NA	38181	0	38181	13	cigarettes/day
rs4559034	chr5:117451628	A/G	Ever smoker	TAG	20418890	2010	European	TAG	A	A/G	0.2882	0.2882	-0.0082	0.0129	0.5277	-	NA	74035	41969	32066	16	log(OR)
rs4559034	chr5:117451628	A/G	Former smoker	TAG	20418890	2010	European	TAG	A	A/G	0.2749	0.2749	0.0117	0.0177	0.5101	+	NA	41278	23969	17309	14	log(OR)
rs4559034	chr5:117451628	A/G	log(Age of smoking onset)	TAG	20418890	2010	European	TAG	A	A/G	0.2727	0.2727	-0.0027	0.0025	0.2889	-	NA	24114	0	24114	13	years
rs4559034	chr5:117451628	A/G	LDL cholesterol change with statins	Barber M	20339536	2010	European	NHLBI GRASP Catalog (version 2)	NA	NA	NA	NA	NA	NA	0.0359	NA	NA	3928	NA	NA	NA	NA
rs4559034	chr5:117451628	A/G	Advanced age related macular degeneration geographic atrophy	Fritsche L	23455636	2013	Mixed	NHLBI GRASP Catalog (version 2)	NA	NA	NA	NA	NA	NA	0.03246	NA	NA	77255	NA	NA	NA	NA
rs4559034	chr5:117451628	A/G	LDL cholesterol	GLGC	20686565	2010	Mixed	NHLBI GRASP Catalog (version 2)	NA	NA	NA	NA	NA	NA	0.001808	NA	NA	140059	NA	NA	NA	NA
rs4559034	chr5:117451628	A/G	Total cholesterol	GLGC	20686565	2010	Mixed	NHLBI GRASP Catalog (version 2)	NA	NA	NA	NA	NA	NA	0.01212	NA	NA	140059	NA	NA	NA	NA
rs4559034	chr5:117451628	A/G	LDL cholesterol	Kathiresan S	19060906	2008	European	NHLBI GRASP Catalog (version 2)	NA	NA	NA	NA	NA	NA	0.01768	NA	NA	40463	NA	NA	NA	NA
rs4559034	chr5:117451628	A/G	Schizophrenia	Need AC	19197363	2009	European	NHLBI GRASP Catalog (version 2)	NA	NA	NA	NA	NA	NA	0.02175	NA	NA	16189	NA	NA	NA	NA
rs4559034	chr5:117451628	A/G	Parkinsons disease	Pankratz N	22451204	2012	European	NHLBI GRASP Catalog (version 2)	NA	NA	NA	NA	NA	NA	0.01312	NA	NA	14326	NA	NA	NA	NA
rs17639988	chr6:37680592	A/C	log(Adiponectin)	ADIPOGen	22479202	2012	European	ADIPOGen	A	A/C	NA	0.075	0.005337	0.008095	0.5227	+	NA	29286	0	29286	18	ug/ml
rs17639988	chr6:37680592	A/C	Statin response difference HDL	Barber M	20339536	2010	European	Barber M	A	A/C	NA	0.0718	NA	NA	0.5945	NA	NA	3932	0	3932	3	IVNT
rs17639988	chr6:37680592	A/C	Statin response difference LDL	Barber M	20339536	2010	European	Barber M	A	A/C	NA	0.0718	NA	NA	0.9419	NA	NA	3932	0	3932	3	IVNT
rs17639988	chr6:37680592	A/C	Statin response difference total cholesterol	Barber M	20339536	2010	European	Barber M	A	A/C	NA	0.0718	NA	NA	0.8916	NA	NA	3932	0	3932	3	IVNT
rs17639988	chr6:37680592	A/C	Statin response difference triglycerides	Barber M	20339536	2010	European	Barber M	A	A/C	NA	0.0718	NA	NA	0.4304	NA	NA	3932	0	3932	3	IVNT
rs17639988	chr6:37680592	A/C	Coronary artery disease	C4D	21378988	2011	Mixed	C4D	A	A/C	0.93	0.07	-0.006	0.0328	0.8545	-	0.8129	30364	15330	15034	4	log(OR)
rs17639988	chr6:37680592	A/C	Coronary artery disease	CARDIoGRAM	21378990	2011	European	CARDIoGRAM	A	A/C	0.9053	0.0947	0.02741	0.0245	0.2633	+	0.635448	80720	20260	60460	14	log(OR)
rs17639988	chr6:37680592	A/C	Coronary artery disease	CARDIoGRAMplusC4D	23202125	2013	Mixed	CARDIoGRAMplusC4D	A	A/C	0.9104	0.0896	0.01626	0.01554	0.2956	+	0.556	194427	63746	130681	48	log(OR)
rs17639988	chr6:37680592	A/C	Coronary artery disease	CARDIoGRAMplusC4D	26343387	2015	Mixed	CARDIoGRAMplusC4D	A	A/C	0.9221	0.0779	0.03512	0.01826	0.05446	+	0.134068	184305	60801	123504	48	log(OR)
rs17639988	chr6:37680592	A/C	Myocardial infarction	CARDIoGRAMplusC4D	26343387	2015	Mixed	CARDIoGRAMplusC4D	A	A/C	0.9247	0.0753	0.03934	0.0202	0.05153	+	0.697132	167181	43677	123504	48	log(OR)
rs17639988	chr6:37680592	A/C	Aortic valve calcification	CHARGE	23388002	2013	Mixed	CHARGE	A	A/C	NA	0.0977	NA	NA	0.697	NA	NA	6942	2245	4697	3	log(OR)
rs17639988	chr6:37680592	A/C	Mitral annular calcification	CHARGE	23388002	2013	Mixed	CHARGE	A	A/C	NA	0.0744	NA	NA	0.9431	NA	NA	3795	568	3227	2	log(OR)
rs17639988	chr6:37680592	A/C	Chronic kidney disease	CKD-Gen	20383146	2010	European	CKD-Gen	A	A/C	0.925	0.075	NA	NA	0.18	-	NA	62237	5783	56454	19	log(OR)
rs17639988	chr6:37680592	A/C	Chronic kidney disease	CKD-Gen	26831199	2016	European	CKD-Gen	A	A/C	0.934	0.066	-0.036	0.028	0.2	-	NA	117165	12385	104780	43	log(OR)
rs17639988	chr6:37680592	A/C	log(eGFR creatinine)	CKD-Gen	20383146	2010	European	CKD-Gen	A	A/C	0.925	0.075	NA	NA	0.66	-	NA	67093	0	67093	20	ml/min/1.73m2
rs17639988	chr6:37680592	A/C	log(eGFR creatinine)	CKD-Gen	26831199	2016	European	CKD-Gen	A	A/C	0.934	0.066	0.0014	0.0016	0.41	+	NA	132814	0	132814	48	ml/min/1.73m2
rs17639988	chr6:37680592	A/C	log(eGFR creatinine in diabetics)	CKD-Gen	26831199	2016	European	CKD-Gen	A	A/C	0.934	0.066	0.0059	0.0064	0.35	+	NA	11476	0	11476	39	ml/min/1.73m2
rs17639988	chr6:37680592	A/C	log(eGFR creatinine in non diabetics)	CKD-Gen	26831199	2016	European	CKD-Gen	A	A/C	0.934	0.066	0.0011	0.0017	0.51	+	NA	117523	0	117523	45	ml/min/1.73m2
rs17639988	chr6:37680592	A/C	log(eGFR cystatin C)	CKD-Gen	20383146	2010	European	CKD-Gen	A	A/C	0.925	0.075	NA	NA	0.63	-	NA	20957	0	20957	8	ml/min/1.73m2
rs17639988	chr6:37680592	A/C	log(eGFR cystatin C)	CKD-Gen	26831199	2016	European	CKD-Gen	A	A/C	0.934	0.066	-0.0021	0.0036	0.56	-	NA	32158	0	32158	16	ml/min/1.73m2
rs17639988	chr6:37680592	A/C	log(Urinary albumin creatinine ratio)	CKD-Gen	21355061	2011	European	CKD-Gen	A	A/C	0.925	0.075	NA	NA	0.91	-	NA	31580	0	31580	12	mg/g
rs17639988	chr6:37680592	A/C	log(Urinary albumin creatinine ratio)	CKD-Gen	26631737	2016	European	CKD-Gen	A	A/C	0.934	0.066	-0.014	0.013	0.31	-	NA	53451	0	53451	20	mg/g
rs17639988	chr6:37680592	A/C	log(Urinary albumin creatinine ratio in diabetics)	CKD-Gen	26631737	2016	European	CKD-Gen	A	A/C	0.934	0.066	-0.11	0.051	0.026	-	NA	5824	0	5824	20	mg/g
rs17639988	chr6:37680592	A/C	log(Urinary albumin creatinine ratio in non diabetics)	CKD-Gen	26631737	2016	European	CKD-Gen	A	A/C	0.934	0.066	-0.0048	0.014	0.73	-	NA	45081	0	45081	20	mg/g
rs17639988	chr6:37680592	A/C	Microalbuminuria	CKD-Gen	21355061	2011	European	CKD-Gen	A	A/C	0.925	0.075	NA	NA	0.4	-	NA	30482	3696	26786	12	log(OR)
rs17639988	chr6:37680592	A/C	Microalbuminuria	CKD-Gen	26631737	2016	European	CKD-Gen	A	A/C	0.934	0.066	-0.064	0.04	0.11	-	NA	54116	7798	46318	19	log(OR)
rs17639988	chr6:37680592	A/C	Neuroblastoma	COG	21124317	2011	European	COG	A	A/C	NA	NA	NA	NA	0.8409	NA	NA	4881	1627	3254	1	log(OR)
rs17639988	chr6:37680592	A/C	Type II diabetes	DIAGRAM	24509480	2014	Mixed	DIAGRAM	A	A/C	NA	NA	-0.03922	0.02688	0.13	-	NA	110452	26488	83964	4	log(OR)
rs17639988	chr6:37680592	A/C	Atopic dermatitis	EAGLE	26482879	2015	Mixed	EAGLE	A	A/C	0.9125	0.0875	-0.07339	0.03216	0.02249	-	0.558131	103066	18900	84166	22	log(OR)
rs17639988	chr6:37680592	A/C	Birthlength	EGGC	25281659	2014	European	EGGC	A	A/C	NA	NA	-0.003	0.0147	0.8402	-	NA	28329	0	28329	22	SDS
rs17639988	chr6:37680592	A/C	Birthweight	EGGC	23202124	2013	European	EGGC	A	A/C	NA	NA	-0.019	0.014	0.17	-	NA	26836	0	26836	18	Z-score
rs17639988	chr6:37680592	A/C	Childhood BMI	EGGC	26604143	2016	European	EGGC	A	A/C	NA	NA	0.0079	0.0138	0.5664	+	NA	33431	0	33431	20	SDS
rs17639988	chr6:37680592	A/C	Childhood obesity	EGGC	22484627	2012	European	EGGC	A	A/C	NA	NA	-0.0033	0.0473	0.9444	-	NA	13848	5530	8318	14	log(OR)
rs17639988	chr6:37680592	A/C	Height SDS for females aged 10 years and males aged 12 years	EGGC	23449627	2013	European	EGGC	A	A/C	NA	NA	0.02887	0.0211	0.1811	+	NA	13941	0	13941	9	SDS
rs17639988	chr6:37680592	A/C	Height SDS for females aged 10 years	EGGC	23449627	2013	European	EGGC	A	A/C	NA	NA	0.05478	0.03016	0.07288	+	NA	6965	0	6965	8	SDS
rs17639988	chr6:37680592	A/C	Height SDS for males aged 12 years	EGGC	23449627	2013	European	EGGC	A	A/C	NA	NA	0.004031	0.02953	0.8925	+	NA	6976	0	6976	7	SDS
rs17639988	chr6:37680592	A/C	Infant head circumference	EGGC	22504419	2012	European	EGGC	A	A/C	0.9051	0.0949	-0.0512	0.0265	0.05369	-	NA	10645	0	10645	7	Z-score
rs17639988	chr6:37680592	A/C	Standardized difference in height between age 14 years and adult	EGGC	23449627	2013	European	EGGC	A	A/C	NA	NA	-0.0552	0.03617	0.5633	-	NA	4281	0	4281	5	SDS
rs17639988	chr6:37680592	A/C	Standardized difference in height between age 14 years and adult in females	EGGC	23449627	2013	European	EGGC	A	A/C	NA	NA	0.02161	0.03394	0.5245	+	NA	4946	0	4946	5	SDS
rs17639988	chr6:37680592	A/C	Standardized difference in height between age 14 years and adult in males	EGGC	23449627	2013	European	EGGC	A	A/C	NA	NA	-0.0552	0.03617	0.1276	-	NA	4281	0	4281	4	SDS
rs17639988	chr6:37680592	A/C	Standardized difference in height between age 8 years and adult	EGGC	23449627	2013	European	EGGC	A	A/C	NA	NA	0.00251	0.02198	0.9104	+	NA	10784	0	10784	6	SDS
rs17639988	chr6:37680592	A/C	Standardized difference in height between age 8 years and adult in females	EGGC	23449627	2013	European	EGGC	A	A/C	NA	NA	0.01034	0.03035	0.735	+	NA	5747	0	5747	6	SDS
rs17639988	chr6:37680592	A/C	Standardized difference in height between age 8 years and adult in males	EGGC	23449627	2013	European	EGGC	A	A/C	NA	NA	-0.006142	0.03189	0.8476	-	NA	5037	0	5037	5	SDS
rs17639988	chr6:37680592	A/C	Tanner stage	EGGC	24770850	2014	European	EGGC	A	A/C	NA	NA	0.0254	0.0247	0.307	+	NA	9912	0	9912	7	NA
rs17639988	chr6:37680592	A/C	Tanner stage females	EGGC	24770850	2014	European	EGGC	A	A/C	NA	NA	0.02855	0.0247	0.3481	+	NA	6144	0	6144	6	NA
rs17639988	chr6:37680592	A/C	Tanner stage males	EGGC	24770850	2014	European	EGGC	A	A/C	NA	NA	0.01917	0.0247	0.6528	+	NA	3768	0	3768	4	NA
rs17639988	chr6:37680592	A/C	Age-related macular degeneration	Fritsche L	23455636	2013	Mixed	Fritsche L	A	A/C	NA	NA	NA	NA	0.7854	-	NA	54840	6640	48200	15	log(OR)
rs17639988	chr6:37680592	A/C	Geographic atrophy	Fritsche L	23455636	2013	Mixed	Fritsche L	A	A/C	NA	NA	NA	NA	0.2855	-	NA	48423	1925	46498	15	log(OR)
rs17639988	chr6:37680592	A/C	Neovascularization	Fritsche L	23455636	2013	Mixed	Fritsche L	A	A/C	NA	NA	NA	NA	0.6135	-	NA	50328	3489	46839	15	log(OR)
rs17639988	chr6:37680592	A/C	Asthma	GABRIEL	20860503	2010	European	GABRIEL	A	A/C	0.9695	0.0305	0.01283	0.03747	0.732	+	0.2395	26475	10365	16110	24	log(OR)
rs17639988	chr6:37680592	A/C	Agreeableness	GPC	21173776	2010	European	GPC	A	A/C	NA	0.075	0.0414	0.1216	0.7333	+	NA	17375	0	17375	10	NA
rs17639988	chr6:37680592	A/C	Conscientiousness	GPC	21173776	2010	European	GPC	A	A/C	NA	0.075	0.051	0.1474	0.7296	+	NA	17375	0	17375	10	NA
rs17639988	chr6:37680592	A/C	Extraversion	GPC	21173776	2010	European	GPC	A	A/C	NA	0.075	-0.0332	0.1549	0.8304	-	NA	17375	0	17375	10	NA
rs17639988	chr6:37680592	A/C	Extraversion	GPC	26362575	2016	European	GPC	A	A/C	NA	0.086	-0.0064	0.0121	0.5979	-	NA	63030	0	63030	29	NA
rs17639988	chr6:37680592	A/C	Neuroticism	GPC	21173776	2010	European	GPC	A	A/C	NA	0.075	-0.0199	0.1883	0.9157	-	NA	17375	0	17375	10	NA
rs17639988	chr6:37680592	A/C	Neuroticism	GPC	25993607	2015	European	GPC	A	A/C	NA	0.086	0.0016	0.012	0.8965	+	NA	63661	0	63661	29	NA
rs17639988	chr6:37680592	A/C	Openness	GPC	21173776	2010	European	GPC	A	A/C	NA	0.075	0.304	0.1391	0.02882	+	NA	17375	0	17375	10	NA
rs17639988	chr6:37680592	A/C	Femoral neck bone mineral density	GEFOS	22504420	2012	Mixed	GEFOS	A	A/C	0.925	0.075	NA	NA	0.2078	+	NA	32961	0	32961	17	g/cm2
rs17639988	chr6:37680592	A/C	Femoral neck bone mineral density in females	GEFOS	22504420	2012	Mixed	GEFOS	A	A/C	0.925	0.075	NA	NA	0.3749	+	NA	23007	0	23007	16	g/cm2
rs17639988	chr6:37680592	A/C	Femoral neck bone mineral density in males	GEFOS	22504420	2012	Mixed	GEFOS	A	A/C	0.925	0.075	NA	NA	0.2275	+	NA	9954	0	9954	13	g/cm2
rs17639988	chr6:37680592	A/C	Femoral neck mineral density	GEFOS	26367794	2015	European	GEFOS	A	A/C	0.9375	0.0625	0.008323	0.01343	0.5442	+	0.673914	32735	0	32735	14	Z-score
rs17639988	chr6:37680592	A/C	Forearm bone mineral density	GEFOS	26367794	2015	European	GEFOS	A	A/C	0.9375	0.0625	0.03278	0.02764	0.2448	+	0.146985	8143	0	8143	5	Z-score
rs17639988	chr6:37680592	A/C	Lumbar spine bone mineral density	GEFOS	22504420	2012	Mixed	GEFOS	A	A/C	0.925	0.075	NA	NA	0.3293	+	NA	31800	0	31800	16	g/cm2
rs17639988	chr6:37680592	A/C	Lumbar spine bone mineral density in females	GEFOS	22504420	2012	Mixed	GEFOS	A	A/C	0.925	0.075	NA	NA	0.3239	+	NA	21720	0	21720	13	g/cm2
rs17639988	chr6:37680592	A/C	Lumbar spine bone mineral density in males	GEFOS	22504420	2012	Mixed	GEFOS	A	A/C	0.925	0.075	NA	NA	0.5127	+	NA	10080	0	10080	12	g/cm2
rs17639988	chr6:37680592	A/C	Lumber spine bone mineral density	GEFOS	26367794	2015	European	GEFOS	A	A/C	0.9375	0.0625	0.003635	0.01556	0.8194	+	0.465921	28498	0	28498	12	Z-score
rs17639988	chr6:37680592	A/C	BMI	GIANT	23754948	2013	European	GIANT	A	A/C	0.925	0.075	-0.0086	0.007778	0.2689	-	NA	122226	0	122226	46	IVNT
rs17639988	chr6:37680592	A/C	BMI	GIANT	25673413	2015	European	GIANT	A	A/C	0.925	0.075	-0.004	0.0055	0.4667	-	NA	309555	0	309555	114	IVNT
rs17639988	chr6:37680592	A/C	BMI	GIANT	25673413	2015	Mixed	GIANT	A	A/C	0.925	0.075	-0.0041	0.0053	0.442	-	NA	323968	0	323968	125	IVNT
rs17639988	chr6:37680592	A/C	BMI in females	GIANT	23754948	2013	European	GIANT	A	A/C	0.925	0.075	-0.0072	0.011	0.51	-	NA	65511	0	65511	46	IVNT
rs17639988	chr6:37680592	A/C	BMI in females	GIANT	25673413	2015	Mixed	GIANT	A	A/C	0.925	0.075	-0.0045	0.0071	0.5276	-	NA	165078	0	165078	107	IVNT
rs17639988	chr6:37680592	A/C	BMI in females greater than 50 years of age	GIANT	26426971	2015	European	GIANT	A	A/C	0.925	0.075	-0.005	0.0084	0.55	-	NA	100510	0	100510	114	IVNT
rs17639988	chr6:37680592	A/C	BMI in females less than or equal to 50 years of age	GIANT	26426971	2015	European	GIANT	A	A/C	0.925	0.075	-0.012	0.011	0.29	-	NA	59182	0	59182	114	IVNT
rs17639988	chr6:37680592	A/C	BMI in males	GIANT	23754948	2013	European	GIANT	A	A/C	0.925	0.075	-0.01	0.011	0.36	-	NA	56714	0	56714	46	IVNT
rs17639988	chr6:37680592	A/C	BMI in males	GIANT	25673413	2015	Mixed	GIANT	A	A/C	0.925	0.075	-0.0049	0.0072	0.4995	-	NA	147188	0	147188	106	IVNT
rs17639988	chr6:37680592	A/C	BMI in males greater than 50 years of age	GIANT	26426971	2015	European	GIANT	A	A/C	0.925	0.075	-0.014	0.0088	0.1	-	NA	86338	0	86338	114	IVNT
rs17639988	chr6:37680592	A/C	BMI in males less than or equal to 50 years of age	GIANT	26426971	2015	European	GIANT	A	A/C	0.925	0.075	-0.024	0.012	0.051	-	NA	45407	0	45407	114	IVNT
rs17639988	chr6:37680592	A/C	BMI tails	GIANT	23563607	2013	European	GIANT	A	A/C	0.925	0.075	-0.051	0.06	0.4	-	NA	8716	4366	4350	51	log(OR)
rs17639988	chr6:37680592	A/C	BMI variability	GIANT	22982992	2012	European	GIANT	A	A/C	0.917	0.083	-0.04	0.011	0.00028	-	NA	104700	0	104700	38	Z-score2
rs17639988	chr6:37680592	A/C	Height	GIANT	23754948	2013	European	GIANT	A	A/C	0.925	0.075	-0.003213	0.007399	0.6641	-	NA	129315	0	129315	46	Z-score
rs17639988	chr6:37680592	A/C	Height	GIANT	25282103	2014	European	GIANT	A	A/C	0.925	0.075	0.0002	0.0054	0.97	+	NA	233948	0	233948	79	Z-score
rs17639988	chr6:37680592	A/C	Height in females	GIANT	23754948	2013	European	GIANT	A	A/C	0.925	0.075	-0.0081	0.01	0.43	-	NA	70670	0	70670	46	Z-score
rs17639988	chr6:37680592	A/C	Height in males	GIANT	23754948	2013	European	GIANT	A	A/C	0.925	0.075	0.0027	0.011	0.81	+	NA	58646	0	58646	46	Z-score
rs17639988	chr6:37680592	A/C	Height tails	GIANT	23563607	2013	European	GIANT	A	A/C	0.925	0.075	-0.089	0.059	0.13	-	NA	8938	4472	4467	51	log(OR)
rs17639988	chr6:37680592	A/C	Height variability	GIANT	22982992	2012	European	GIANT	A	A/C	0.917	0.083	0.0066	0.011	0.55	+	NA	105463	0	105463	38	Z-score2
rs17639988	chr6:37680592	A/C	Hip circumference	GIANT	25673412	2015	Mixed	GIANT	A	A/C	0.925	0.075	-0.0011	0.0064	0.86	-	NA	212932	0	212932	101	IVNT
rs17639988	chr6:37680592	A/C	Hip circumference	GIANT	25673412	2015	European	GIANT	A	A/C	0.925	0.075	-0.001	0.0064	0.88	-	NA	200956	0	200956	101	IVNT
rs17639988	chr6:37680592	A/C	Hip circumference in females	GIANT	25673412	2015	Mixed	GIANT	A	A/C	0.925	0.075	-0.004	0.0084	0.63	-	NA	117474	0	117474	101	IVNT
rs17639988	chr6:37680592	A/C	Hip circumference in males	GIANT	25673412	2015	Mixed	GIANT	A	A/C	0.925	0.075	0.002	0.0087	0.82	+	NA	93524	0	93524	101	IVNT
rs17639988	chr6:37680592	A/C	Obesity class 1	GIANT	23563607	2013	European	GIANT	A	A/C	0.925	0.075	-0.0076	0.023	0.74	-	NA	90070	30058	60013	51	log(OR)
rs17639988	chr6:37680592	A/C	Obesity class 2	GIANT	23563607	2013	European	GIANT	A	A/C	0.925	0.075	-0.04	0.038	0.29	-	NA	50144	7396	42747	51	log(OR)
rs17639988	chr6:37680592	A/C	Obesity class 3	GIANT	23563607	2013	European	GIANT	A	A/C	0.925	0.075	-0.036	0.072	0.61	-	NA	27226	1641	25585	51	log(OR)
rs17639988	chr6:37680592	A/C	Overweight	GIANT	23563607	2013	European	GIANT	A	A/C	0.925	0.075	-0.0058	0.016	0.72	-	NA	153167	88513	64654	51	log(OR)
rs17639988	chr6:37680592	A/C	Waist circumference	GIANT	23754948	2013	European	GIANT	A	A/C	0.925	0.075	-0.00147	0.009526	0.8774	-	NA	81283	0	81283	46	IVNT
rs17639988	chr6:37680592	A/C	Waist circumference	GIANT	25673412	2015	European	GIANT	A	A/C	0.925	0.075	-0.0067	0.0061	0.27	-	NA	220019	0	220019	101	IVNT
rs17639988	chr6:37680592	A/C	Waist circumference	GIANT	25673412	2015	Mixed	GIANT	A	A/C	0.925	0.075	-0.0068	0.006	0.26	-	NA	229935	0	229935	101	IVNT
rs17639988	chr6:37680592	A/C	Waist circumference in females	GIANT	23754948	2013	European	GIANT	A	A/C	0.925	0.075	-0.0086	0.013	0.5	-	NA	44879	0	44879	46	IVNT
rs17639988	chr6:37680592	A/C	Waist circumference in females	GIANT	25673412	2015	Mixed	GIANT	A	A/C	0.925	0.075	-0.013	0.0078	0.086	-	NA	126952	0	126952	101	IVNT
rs17639988	chr6:37680592	A/C	Waist circumference in males	GIANT	23754948	2013	European	GIANT	A	A/C	0.925	0.075	0.0068	0.014	0.61	+	NA	36404	0	36404	46	IVNT
rs17639988	chr6:37680592	A/C	Waist circumference in males	GIANT	25673412	2015	Mixed	GIANT	A	A/C	0.925	0.075	0.001	0.0084	0.91	+	NA	103133	0	103133	101	IVNT
rs17639988	chr6:37680592	A/C	Waist hip ratio	GIANT	23754948	2013	European	GIANT	A	A/C	0.925	0.075	-0.003832	0.009526	0.6875	-	NA	72972	0	72972	46	IVNT
rs17639988	chr6:37680592	A/C	Waist hip ratio	GIANT	25673412	2015	European	GIANT	A	A/C	0.925	0.075	-0.0099	0.006	0.097	-	NA	200127	0	200127	101	IVNT
rs17639988	chr6:37680592	A/C	Waist hip ratio	GIANT	25673412	2015	Mixed	GIANT	A	A/C	0.925	0.075	-0.0093	0.006	0.12	-	NA	212100	0	212100	101	IVNT
rs17639988	chr6:37680592	A/C	Waist hip ratio adjusted for BMI	GIANT	25673412	2015	Mixed	GIANT	A	A/C	0.925	0.075	-0.0095	0.0062	0.12	-	NA	209963	0	209963	109	IVNT
rs17639988	chr6:37680592	A/C	Waist hip ratio adjusted for BMI in females greater than 50 years of age	GIANT	26426971	2015	European	GIANT	A	A/C	0.925	0.075	-0.024	0.01	0.021	-	NA	67843	0	67843	114	IVNT
rs17639988	chr6:37680592	A/C	Waist hip ratio adjusted for BMI in females less than or equal to 50 years of age	GIANT	26426971	2015	European	GIANT	A	A/C	0.925	0.075	-0.0057	0.014	0.68	-	NA	38370	0	38370	114	IVNT
rs17639988	chr6:37680592	A/C	Waist hip ratio adjusted for BMI in males greater than 50 years of age	GIANT	26426971	2015	European	GIANT	A	A/C	0.925	0.075	-0.0044	0.011	0.7	-	NA	52734	0	52734	114	IVNT
rs17639988	chr6:37680592	A/C	Waist hip ratio adjusted for BMI in males less than or equal to 50 years of age	GIANT	26426971	2015	European	GIANT	A	A/C	0.925	0.075	0	0.014	1	-	NA	31800	0	31800	114	IVNT
rs17639988	chr6:37680592	A/C	Waist hip ratio in females	GIANT	23754948	2013	European	GIANT	A	A/C	0.925	0.075	-0.013	0.013	0.33	-	NA	40292	0	40292	46	IVNT
rs17639988	chr6:37680592	A/C	Waist hip ratio in females	GIANT	25673412	2015	Mixed	GIANT	A	A/C	0.925	0.075	-0.017	0.0081	0.038	-	NA	116955	0	116955	101	IVNT
rs17639988	chr6:37680592	A/C	Waist hip ratio in males	GIANT	23754948	2013	European	GIANT	A	A/C	0.925	0.075	0.0068	0.014	0.62	+	NA	32680	0	32680	46	IVNT
rs17639988	chr6:37680592	A/C	Waist hip ratio in males	GIANT	25673412	2015	Mixed	GIANT	A	A/C	0.925	0.075	-0.001	0.0086	0.91	-	NA	93119	0	93119	101	IVNT
rs17639988	chr6:37680592	A/C	Waist hip ratio tails	GIANT	23563607	2013	European	GIANT	A	A/C	0.925	0.075	0.062	0.078	0.43	+	NA	4856	2429	2427	51	log(OR)
rs17639988	chr6:37680592	A/C	Weight	GIANT	23754948	2013	European	GIANT	A	A/C	0.925	0.075	-0.01137	0.008109	0.1609	-	NA	121566	0	121566	46	IVNT
rs17639988	chr6:37680592	A/C	Weight in females	GIANT	23754948	2013	European	GIANT	A	A/C	0.925	0.075	-0.01	0.011	0.36	-	NA	65147	0	65147	46	IVNT
rs17639988	chr6:37680592	A/C	Weight in males	GIANT	23754948	2013	European	GIANT	A	A/C	0.925	0.075	-0.013	0.012	0.27	-	NA	56419	0	56419	46	IVNT
rs17639988	chr6:37680592	A/C	Glioma	GliomaScan	22886559	2012	European	GliomaScan	A	A/C	NA	NA	NA	NA	0.8052	NA	NA	6811	1856	4955	18	log(OR)
rs17639988	chr6:37680592	A/C	HDL	GLGC	20686565	2010	Mixed	GLGC	A	A/C	NA	NA	0.0036	0.0091	0.4685	+	NA	99900	0	99900	46	Z-score
rs17639988	chr6:37680592	A/C	HDL	GLGC	24097068	2013	European	GLGC	A	A/C	0.9235	0.0765	0.0076	0.006	0.1087	+	NA	181677	0	181677	60	IVNT
rs17639988	chr6:37680592	A/C	LDL	GLGC	20686565	2010	Mixed	GLGC	A	A/C	NA	NA	-0.003	0.0097	0.8783	-	NA	95454	0	95454	46	Z-score
rs17639988	chr6:37680592	A/C	LDL	GLGC	24097068	2013	European	GLGC	A	A/C	0.9235	0.0765	-0.0016	0.0065	0.8959	-	NA	167636	0	167636	60	IVNT
rs17639988	chr6:37680592	A/C	Total cholesterol	GLGC	20686565	2010	Mixed	GLGC	A	A/C	NA	NA	-0.0048	0.0095	0.6827	-	NA	100184	0	100184	46	Z-score
rs17639988	chr6:37680592	A/C	Total cholesterol	GLGC	24097068	2013	European	GLGC	A	A/C	0.9235	0.0765	-0.0041	0.0062	0.5784	-	NA	181866	0	181866	60	IVNT
rs17639988	chr6:37680592	A/C	Triglycerides	GLGC	20686565	2010	Mixed	GLGC	A	A/C	NA	NA	-0.0079	0.0088	0.4754	-	NA	96598	0	96598	46	Z-score
rs17639988	chr6:37680592	A/C	Triglycerides	GLGC	24097068	2013	European	GLGC	A	A/C	0.9235	0.0765	-0.0017	0.0059	0.8327	-	NA	172378	0	172378	60	IVNT
rs17639988	chr6:37680592	A/C	Diabetic nephropathy	GoKinD	16775037	2006	European	GoKinD	A	A/C	NA	NA	NA	NA	0.102	NA	NA	1795	905	890	1	log(OR)
rs17639988	chr6:37680592	A/C	Gout	GUGC	23263486	2012	European	GUGC	A	A/C	NA	NA	0.069	0.062	0.2718	+	NA	69374	2115	67259	14	log(OR)
rs17639988	chr6:37680592	A/C	Serum urate	GUGC	23263486	2012	European	GUGC	A	A/C	NA	NA	-0.011	0.01	0.3348	-	NA	102668	0	102668	48	mg/dl
rs17639988	chr6:37680592	A/C	Systemic lupus erythematosus	Hom G	18204098	2008	European	Hom G	A	A/C	NA	NA	NA	NA	0.9684	NA	NA	3094	1311	1783	3	log(OR)
rs17639988	chr6:37680592	A/C	Heart rate	HRGene	23583979	2013	Mixed	HRGene	A	A/C	0.9023	0.0977	-0.1063	0.0923	0.2731	-	NA	83691	0	83691	36	bpm
rs17639988	chr6:37680592	A/C	Breast cancer	Hunter D	17529973	2007	European	Hunter D	A	A/C	NA	NA	NA	NA	0.01552	NA	NA	2287	1145	1142	4	log(OR)
rs17639988	chr6:37680592	A/C	Crohns disease	IBDGC	23128233	2012	European	IBDGC	A	A/C	NA	NA	NA	NA	0.062	NA	NA	14342	6299	8043	7	log(OR)
rs17639988	chr6:37680592	A/C	Crohns disease	IBDGC	26192919	2015	European	IBDGC	A	A/C	0.915	0.085	-0.0359	0.0419	0.3911	-	0.3312	20883	5956	14927	7	log(OR)
rs17639988	chr6:37680592	A/C	Inflammatory bowel disease	IBDGC	26192919	2015	European	IBDGC	A	A/C	0.912	0.088	0.0336	0.0306	0.2716	+	0.8132	34652	12882	21770	15	log(OR)
rs17639988	chr6:37680592	A/C	Ulcerative colitis	IBDGC	23128233	2012	European	IBDGC	A	A/C	NA	NA	NA	NA	0.199	NA	NA	20672	6945	13727	8	log(OR)
rs17639988	chr6:37680592	A/C	Ulcerative colitis	IBDGC	26192919	2015	European	IBDGC	A	A/C	0.911	0.089	0.0632	0.0387	0.1025	+	0.5454	27432	6968	20464	8	log(OR)
rs17639988	chr6:37680592	A/C	DBP	ICBP	21909115	2011	European	ICBP	A	A/C	NA	NA	NA	NA	0.622	NA	NA	69395	0	69395	29	mmHg
rs17639988	chr6:37680592	A/C	SBP	ICBP	21909115	2011	European	ICBP	A	A/C	NA	NA	NA	NA	0.848	NA	NA	69395	0	69395	29	mmHg
rs17639988	chr6:37680592	A/C	Alzheimers disease	IGAP	24162737	2013	European	IGAP	A	A/C	NA	NA	-0.014	0.0293	0.6325	-	NA	54162	17008	37154	31	log(OR)
rs17639988	chr6:37680592	A/C	Multiple sclerosis	IMSGC	17660530	2007	European	IMSGC	A	A/C	NA	NA	NA	NA	0.07197	NA	NA	2793	931	1862	1	log(OR)
rs17639988	chr6:37680592	A/C	log(Leptin)	Kilpelainen T	26833098	2016	European	Kilpelainen T	A	A/C	NA	NA	-0.0006	0.0115	0.9561	-	NA	29456	0	29456	23	ngml-1
rs17639988	chr6:37680592	A/C	log(Leptin) adjusted for BMI	Kilpelainen T	26833098	2016	European	Kilpelainen T	A	A/C	NA	NA	0.0032	0.0089	0.7224	+	NA	29240	0	29240	23	ngml-1
rs17639988	chr6:37680592	A/C	Alzheimers disease	Li H	17998437	2008	European	Li H	A	A/C	NA	NA	NA	NA	0.7906	NA	NA	1489	753	736	1	log(OR)
rs17639988	chr6:37680592	A/C	Body fat percentage	Lu Y	26833246	2016	Mixed	Lu Y	A	A/C	0.9089	0.0911	-0.0245	0.0086	0.004343	-	0.5649	91105	0	91105	56	IVNT
rs17639988	chr6:37680592	A/C	2 hour fasting glucose	MAGIC	20081857	2010	European	MAGIC	A	A/C	NA	0.066	-0.047	0.034	0.1695	-	NA	15234	0	15234	9	mmol/l
rs17639988	chr6:37680592	A/C	2 hour fasting glucose	MAGIC	22885924	2012	European	MAGIC	A	A/C	NA	0.066	-0.019	0.019	0.3203	-	NA	42854	0	42854	20	mmol/l
rs17639988	chr6:37680592	A/C	Fasting glucose	MAGIC	20081858	2010	European	MAGIC	A	A/C	NA	0.066	-0.0088	0.0066	0.1817	-	NA	46186	0	46186	21	mmol/l
rs17639988	chr6:37680592	A/C	Fasting glucose	MAGIC	22885924	2012	European	MAGIC	A	A/C	NA	0.066	-0.0023	0.0037	0.5288	-	NA	133010	0	133010	66	mmol/l
rs17639988	chr6:37680592	A/C	HbA1C	MAGIC	20858683	2010	European	MAGIC	A	A/C	NA	0.066	-0.0028	0.0063	0.658	-	NA	46368	0	46368	23	%
rs17639988	chr6:37680592	A/C	log(AUCins)	MAGIC	24699409	2014	European	MAGIC	A	A/C	NA	0.066	0.0057	0.035	0.8723	+	NA	4324	0	4324	7	Z-score
rs17639988	chr6:37680592	A/C	log(AUCins/AUCglu)	MAGIC	24699409	2014	European	MAGIC	A	A/C	NA	0.066	-0.0018	0.035	0.9585	-	NA	4213	0	4213	7	Z-score
rs17639988	chr6:37680592	A/C	log(CIR)	MAGIC	24699409	2014	European	MAGIC	A	A/C	NA	0.066	0.038	0.033	0.2457	+	NA	5318	0	5318	7	Z-score
rs17639988	chr6:37680592	A/C	log(CIR) adjusted for ISI	MAGIC	24699409	2014	European	MAGIC	A	A/C	NA	0.066	NA	NA	0.2358	NA	NA	4789	0	4789	7	Z-score
rs17639988	chr6:37680592	A/C	log(DI)	MAGIC	24699409	2014	European	MAGIC	A	A/C	NA	0.066	0.049	0.033	0.1369	+	NA	5130	0	5130	7	Z-score
rs17639988	chr6:37680592	A/C	log(Fasting insulin)	MAGIC	20081858	2010	European	MAGIC	A	A/C	NA	0.066	-0.0032	0.0069	0.641	-	NA	46186	0	46186	21	pmol/l
rs17639988	chr6:37680592	A/C	log(Fasting insulin)	MAGIC	22885924	2012	European	MAGIC	A	A/C	NA	0.066	-0.0052	0.0042	0.2236	-	NA	108557	0	108557	56	pmol/l
rs17639988	chr6:37680592	A/C	log(Fasting insulin) adjusted for BMI	MAGIC	22885924	2012	European	MAGIC	A	A/C	NA	0.066	0.00016	0.0036	0.9653	+	NA	108557	0	108557	56	pmol/l
rs17639988	chr6:37680592	A/C	log(HOMA-B)	MAGIC	20081858	2010	European	MAGIC	A	A/C	NA	0.066	0.0041	0.0056	0.4713	+	NA	46186	0	46186	21	NA
rs17639988	chr6:37680592	A/C	log(HOMA-IR)	MAGIC	20081858	2010	European	MAGIC	A	A/C	NA	0.066	-0.0043	0.0071	0.5432	-	NA	46186	0	46186	21	NA
rs17639988	chr6:37680592	A/C	log(Increm30)	MAGIC	24699409	2014	European	MAGIC	A	A/C	NA	0.066	0.04	0.034	0.2403	+	NA	4447	0	4447	7	Z-score
rs17639988	chr6:37680592	A/C	log(Ins30)	MAGIC	24699409	2014	European	MAGIC	A	A/C	NA	0.066	0.032	0.034	0.3459	+	NA	4483	0	4483	7	Z-score
rs17639988	chr6:37680592	A/C	log(Ins30) adjusted for BMI	MAGIC	24699409	2014	European	MAGIC	A	A/C	NA	0.066	NA	NA	0.5679	NA	NA	4409	0	4409	7	Z-score
rs17639988	chr6:37680592	A/C	log(ISI)	MAGIC	24699409	2014	European	MAGIC	A	A/C	NA	0.066	NA	NA	0.7436	NA	NA	4769	0	4769	7	Z-score
rs17639988	chr6:37680592	A/C	log(Proinsulin)	MAGIC	21873549	2011	European	MAGIC	A	A/C	NA	0.066	-0.011	0.013	0.4147	-	NA	10701	0	10701	4	pmol/l
rs17639988	chr6:37680592	A/C	Rheumatoid arthritis	Okada Y	24390342	2014	European	Okada Y	A	A/C	NA	NA	0	0.03577	0.9	+	NA	58284	14361	43923	18	log(OR)
rs17639988	chr6:37680592	A/C	Rheumatoid arthritis	Okada Y	24390342	2014	Mixed	Okada Y	A	A/C	NA	NA	0	0.03577	0.9	+	NA	80799	19234	61565	22	log(OR)
rs17639988	chr6:37680592	A/C	Alcohol dependence	Olfson E	22978509	2012	Mixed	Olfson E	A	A/C	NA	NA	NA	NA	0.7504	NA	NA	3829	1897	1932	3	log(OR)
rs17639988	chr6:37680592	A/C	Pancreatic cancer	PanScan	20101243	2010	Mixed	PanScan	A	A/C	NA	NA	NA	NA	0.7575	NA	NA	7785	3851	3934	20	log(OR)
rs17639988	chr6:37680592	A/C	Attention deficit hyperactivity disorder	PGC	20732625	2010	European	PGC	A	A/C	0.925	0.075	NA	NA	0.1963	+	NA	3351	896	2455	4	log(OR)
rs17639988	chr6:37680592	A/C	Bipolar disorder	PGC	21926972	2011	European	PGC	A	A/C	0.925	0.075	-0.09003	0.0412	0.02892	-	NA	16731	7481	9250	11	log(OR)
rs17639988	chr6:37680592	A/C	Cross disorder	PGC	23453885	2013	European	PGC	A	A/C	0.9312	0.0688	-0.04124	0.0223	0.06483	-	NA	61220	33332	27888	22	log(OR)
rs17639988	chr6:37680592	A/C	Major depressive disorder	PGC	22472876	2012	European	PGC	A	A/C	0.9312	0.0688	0.007968	0.0427	0.8614	+	NA	18759	9240	9519	9	log(OR)
rs17639988	chr6:37680592	A/C	Schizophrenia	PGC	25056061	2014	Mixed	PGC	A	A/C	NA	NA	-0.0198	0.0196	0.3147	-	NA	82315	35476	46839	49	log(OR)
rs17639988	chr6:37680592	A/C	Age at menarche	ReproGen	25231870	2014	European	ReproGen	A	A/C	0.93	0.07	-0.014	0.01068	0.19	-	NA	182416	0	182416	58	years
rs17639988	chr6:37680592	A/C	Age at menopause	ReproGen	26414677	2015	European	ReproGen	A	A/C	0.93	0.07	0.02	0.04	0.53	+	NA	69360	0	69360	33	years
rs17639988	chr6:37680592	A/C	Parkinsons disease	Simon Sanchez J	19915575	2009	European	Simon Sanchez J	A	A/C	NA	NA	NA	NA	0.004682	NA	NA	5691	1713	3978	1	log(OR)
rs17639988	chr6:37680592	A/C	Bipolar disorder	Smith E	19488044	2009	Mixed	Smith E	A	A/C	NA	NA	NA	NA	0.4951	NA	NA	2034	1001	1033	1	log(OR)
rs17639988	chr6:37680592	A/C	Cognitive function	SSGAC	25201988	2014	European	SSGAC	A	A/C	0.925	0.075	0.013	0.0247	0.5973	+	NA	106736	0	106736	11	Z-score
rs17639988	chr6:37680592	A/C	College completion	SSGAC	23722424	2013	European	SSGAC	A	A/C	0.92	0.08	0.02956	0.017	0.0679	+	NA	95427	22044	73383	42	log(OR)
rs17639988	chr6:37680592	A/C	Depressive symptoms	SSGAC	27089181	2016	European	SSGAC	A	A/C	0.9216	0.0784	-0.01	0.007	0.1716	-	NA	180866	0	180866	3	SD
rs17639988	chr6:37680592	A/C	Neuroticism	SSGAC	27089181	2016	European	SSGAC	A	A/C	0.9216	0.0784	-0.004	0.007	0.5856	-	NA	170911	0	170911	2	SD
rs17639988	chr6:37680592	A/C	Subject well being	SSGAC	27089181	2016	European	SSGAC	A	A/C	0.9216	0.0784	0.004	0.006	0.5108	+	NA	298420	0	298420	59	SD
rs17639988	chr6:37680592	A/C	Years of educational attainment	SSGAC	23722424	2013	European	SSGAC	A	A/C	0.92	0.08	0.009	0.006	0.1172	+	NA	101069	0	101069	42	years
rs17639988	chr6:37680592	A/C	Years of educational attainment	SSGAC	27225129	2016	European	SSGAC	A	A/C	0.9216	0.0784	0.015	0.004	0.000671	+	NA	328917	0	328917	64	years
rs17639988	chr6:37680592	A/C	Years of educational attainment in females	SSGAC	27225129	2016	European	SSGAC	A	A/C	0.9216	0.0784	0.018	0.006	0.001857	+	NA	181443	0	181443	62	years
rs17639988	chr6:37680592	A/C	Years of educational attainment in males	SSGAC	27225129	2016	European	SSGAC	A	A/C	0.9216	0.0784	0.014	0.007	0.03749	+	NA	147474	0	147474	6	years
rs17639988	chr6:37680592	A/C	Rheumatoid arthritis	Stahl E	20453842	2010	European	Stahl E	A	A/C	0.9128	0.0872	0.0202	0.04936	0.6785	+	0.82267	25703	5538	20165	6	log(OR)
rs17639988	chr6:37680592	A/C	Visual refractive error	Stambolian D	23474815	2013	European	Stambolian D	A	A/C	NA	NA	-0.0644	0.0651	0.3224	-	NA	7280	0	7280	5	NA
rs17639988	chr6:37680592	A/C	Cigarettes per day	TAG	20418890	2010	European	TAG	A	A/C	0.9155	0.0845	-0.0106	0.1567	0.9458	-	NA	38181	0	38181	13	cigarettes/day
rs17639988	chr6:37680592	A/C	Ever smoker	TAG	20418890	2010	European	TAG	A	A/C	0.8832	0.1168	0.0212	0.0221	0.3365	+	NA	74035	41969	32066	16	log(OR)
rs17639988	chr6:37680592	A/C	Former smoker	TAG	20418890	2010	European	TAG	A	A/C	0.9154	0.0846	0.0334	0.0308	0.2782	+	NA	41278	23969	17309	14	log(OR)
rs17639988	chr6:37680592	A/C	log(Age of smoking onset)	TAG	20418890	2010	European	TAG	A	A/C	0.9143	0.0857	0.0039	0.0043	0.3624	+	NA	24114	0	24114	13	years
rs17639988	chr6:37680592	A/C	Prostate cancer	Yeager M	17401363	2007	Mixed	Yeager M	A	A/C	NA	NA	NA	NA	0.0003019	NA	NA	2307	1151	1156	1	log(OR)
rs17639988	chr6:37680592	A/C	Bipolar disorder	Chen DT	22182935	2011	Mixed	NHLBI GRASP Catalog (version 2)	NA	NA	NA	NA	NA	NA	0.04899	NA	NA	18598	NA	NA	NA	NA
rs17639988	chr6:37680592	A/C	Late onset Alzheimers disease	Hu X	21390209	2011	European	NHLBI GRASP Catalog (version 2)	NA	NA	NA	NA	NA	NA	0.027	NA	NA	5097	NA	NA	NA	NA
rs17639988	chr6:37680592	A/C	Major depressive disorder	McMahon FJ	20081856	2010	European	NHLBI GRASP Catalog (version 2)	NA	NA	NA	NA	NA	NA	0.0004396	NA	NA	20431	NA	NA	NA	NA
rs17639988	chr6:37680592	A/C	Bipolar disorder	WTCCC	17554300	2007	European	NHLBI GRASP Catalog (version 2)	NA	NA	NA	NA	NA	NA	0.0002877	NA	NA	4806	NA	NA	NA	NA
rs9390649	chr6:149318008	A/G	log(Adiponectin)	ADIPOGen	22479202	2012	European	ADIPOGen	A	A/G	NA	0.3534	-0.002693	0.004514	0.563	-	NA	29328	0	29328	18	ug/ml
rs9390649	chr6:149318008	A/G	Multiple sclerosis	Baranzini S	19010793	2009	European	Baranzini S	A	A/G	NA	NA	NA	NA	0.1177	NA	NA	1861	978	883	1	log(OR)
rs9390649	chr6:149318008	A/G	Statin response difference HDL	Barber M	20339536	2010	European	Barber M	A	A/G	NA	0.3803	NA	NA	0.7547	NA	NA	3932	0	3932	3	IVNT
rs9390649	chr6:149318008	A/G	Statin response difference LDL	Barber M	20339536	2010	European	Barber M	A	A/G	NA	0.3803	NA	NA	0.05879	NA	NA	3932	0	3932	3	IVNT
rs9390649	chr6:149318008	A/G	Statin response difference total cholesterol	Barber M	20339536	2010	European	Barber M	A	A/G	NA	0.3803	NA	NA	0.204	NA	NA	3932	0	3932	3	IVNT
rs9390649	chr6:149318008	A/G	Statin response difference triglycerides	Barber M	20339536	2010	European	Barber M	A	A/G	NA	0.3803	NA	NA	0.6742	NA	NA	3932	0	3932	3	IVNT
rs9390649	chr6:149318008	A/G	Coronary artery disease	C4D	21378988	2011	Mixed	C4D	A	A/G	0.425	0.425	0.0056	0.0171	0.7448	+	0.8999	30163	15214	14949	4	log(OR)
rs9390649	chr6:149318008	A/G	Coronary artery disease	CARDIoGRAM	21378990	2011	European	CARDIoGRAM	A	A/G	0.424	0.424	-0.0209	0.0141	0.1384	-	0.932396	82201	20611	61590	14	log(OR)
rs9390649	chr6:149318008	A/G	Coronary artery disease	CARDIoGRAMplusC4D	23202125	2013	Mixed	CARDIoGRAMplusC4D	A	A/G	0.4282	0.4282	-0.008441	0.009066	0.3518	-	0.249	194427	63746	130681	48	log(OR)
rs9390649	chr6:149318008	A/G	Coronary artery disease	CARDIoGRAMplusC4D	26343387	2015	Mixed	CARDIoGRAMplusC4D	A	A/G	0.4036	0.4036	-0.01128	0.009368	0.2287	-	0.890977	184305	60801	123504	48	log(OR)
rs9390649	chr6:149318008	A/G	Myocardial infarction	CARDIoGRAMplusC4D	26343387	2015	Mixed	CARDIoGRAMplusC4D	A	A/G	0.3917	0.3917	-0.01312	0.01034	0.2044	-	0.350911	167181	43677	123504	48	log(OR)
rs9390649	chr6:149318008	A/G	Aortic valve calcification	CHARGE	23388002	2013	Mixed	CHARGE	A	A/G	NA	0.4251	NA	NA	0.8875	NA	NA	6942	2245	4697	3	log(OR)
rs9390649	chr6:149318008	A/G	Mitral annular calcification	CHARGE	23388002	2013	Mixed	CHARGE	A	A/G	NA	0.4093	NA	NA	0.2254	NA	NA	3795	568	3227	2	log(OR)
rs9390649	chr6:149318008	A/G	Chronic kidney disease	CKD-Gen	20383146	2010	European	CKD-Gen	A	A/G	0.353	0.353	NA	NA	0.93	-	NA	62237	5783	56454	19	log(OR)
rs9390649	chr6:149318008	A/G	Chronic kidney disease	CKD-Gen	26831199	2016	European	CKD-Gen	A	A/G	0.429	0.429	0.0024	0.015	0.88	+	NA	117165	12385	104780	43	log(OR)
rs9390649	chr6:149318008	A/G	log(eGFR creatinine)	CKD-Gen	20383146	2010	European	CKD-Gen	A	A/G	0.353	0.353	NA	NA	0.28	+	NA	67093	0	67093	20	ml/min/1.73m2
rs9390649	chr6:149318008	A/G	log(eGFR creatinine)	CKD-Gen	26831199	2016	African	CKD-Gen	A	A/G	0.255	0.255	-0.0041	0.0038	0.28	-	NA	16470	0	16470	12	ml/min/1.73m2
rs9390649	chr6:149318008	A/G	log(eGFR creatinine)	CKD-Gen	26831199	2016	European	CKD-Gen	A	A/G	0.429	0.429	-0.0004	0.00092	0.69	-	NA	133711	0	133711	48	ml/min/1.73m2
rs9390649	chr6:149318008	A/G	log(eGFR creatinine in diabetics)	CKD-Gen	26831199	2016	European	CKD-Gen	A	A/G	0.429	0.429	-0.0032	0.0036	0.39	-	NA	11519	0	11519	39	ml/min/1.73m2
rs9390649	chr6:149318008	A/G	log(eGFR creatinine in non diabetics)	CKD-Gen	26831199	2016	European	CKD-Gen	A	A/G	0.429	0.429	-0.0003	0.00092	0.74	-	NA	118364	0	118364	45	ml/min/1.73m2
rs9390649	chr6:149318008	A/G	log(eGFR cystatin C)	CKD-Gen	20383146	2010	European	CKD-Gen	A	A/G	0.353	0.353	NA	NA	0.36	+	NA	20957	0	20957	8	ml/min/1.73m2
rs9390649	chr6:149318008	A/G	log(eGFR cystatin C)	CKD-Gen	26831199	2016	European	CKD-Gen	A	A/G	0.429	0.429	0.002	0.0019	0.29	+	NA	33144	0	33144	16	ml/min/1.73m2
rs9390649	chr6:149318008	A/G	log(Urinary albumin creatinine ratio)	CKD-Gen	21355061	2011	European	CKD-Gen	A	A/G	0.353	0.353	NA	NA	0.066	-	NA	31580	0	31580	12	mg/g
rs9390649	chr6:149318008	A/G	log(Urinary albumin creatinine ratio)	CKD-Gen	26631737	2016	European	CKD-Gen	A	A/G	0.429	0.429	-0.012	0.0061	0.055	-	NA	54450	0	54450	20	mg/g
rs9390649	chr6:149318008	A/G	log(Urinary albumin creatinine ratio in diabetics)	CKD-Gen	26631737	2016	European	CKD-Gen	A	A/G	0.429	0.429	-0.013	0.029	0.66	-	NA	5825	0	5825	20	mg/g
rs9390649	chr6:149318008	A/G	log(Urinary albumin creatinine ratio in non diabetics)	CKD-Gen	26631737	2016	European	CKD-Gen	A	A/G	0.429	0.429	-0.012	0.0063	0.06	-	NA	46061	0	46061	20	mg/g
rs9390649	chr6:149318008	A/G	Microalbuminuria	CKD-Gen	21355061	2011	European	CKD-Gen	A	A/G	0.353	0.353	NA	NA	0.13	-	NA	30482	3696	26786	12	log(OR)
rs9390649	chr6:149318008	A/G	Microalbuminuria	CKD-Gen	26631737	2016	European	CKD-Gen	A	A/G	0.429	0.429	-0.023	0.021	0.28	-	NA	54116	7798	46318	19	log(OR)
rs9390649	chr6:149318008	A/G	Neuroblastoma	COG	21124317	2011	European	COG	A	A/G	NA	NA	NA	NA	0.8168	NA	NA	4881	1627	3254	1	log(OR)
rs9390649	chr6:149318008	A/G	Major Depression Disorder	CONVERGE	26176920	2015	Asian	CONVERGE	A	A/G	0.259	0.259	0.001998	0.01989	0.92	+	NA	10640	5303	5337	1	log(OR)
rs9390649	chr6:149318008	A/G	Type II diabetes	DIAGRAM	24509480	2014	Mixed	DIAGRAM	A	A/G	NA	NA	0.0198	0.01257	0.21	+	NA	110452	26488	83964	4	log(OR)
rs9390649	chr6:149318008	A/G	Atopic dermatitis	EAGLE	26482879	2015	Mixed	EAGLE	A	A/G	0.4228	0.4228	0.00575	0.0169	0.7337	+	0.712563	103066	18900	84166	22	log(OR)
rs9390649	chr6:149318008	A/G	Birthlength	EGGC	25281659	2014	European	EGGC	A	A/G	NA	NA	-0.0144	0.0085	0.08993	-	NA	28200	0	28200	22	SDS
rs9390649	chr6:149318008	A/G	Birthweight	EGGC	23202124	2013	European	EGGC	A	A/G	NA	NA	0.0004	0.0083	0.96	+	NA	26836	0	26836	18	Z-score
rs9390649	chr6:149318008	A/G	Childhood BMI	EGGC	26604143	2016	European	EGGC	A	A/G	NA	NA	0.0183	0.0077	0.01783	+	NA	35530	0	35530	20	SDS
rs9390649	chr6:149318008	A/G	Childhood obesity	EGGC	22484627	2012	European	EGGC	A	A/G	NA	NA	0.0541	0.0267	0.04237	+	NA	13848	5530	8318	14	log(OR)
rs9390649	chr6:149318008	A/G	Height SDS for females aged 10 years and males aged 12 years	EGGC	23449627	2013	European	EGGC	A	A/G	NA	NA	-0.008455	0.01213	0.4955	-	NA	13917	0	13917	9	SDS
rs9390649	chr6:149318008	A/G	Height SDS for females aged 10 years	EGGC	23449627	2013	European	EGGC	A	A/G	NA	NA	0.005317	0.01723	0.7605	+	NA	6953	0	6953	8	SDS
rs9390649	chr6:149318008	A/G	Height SDS for males aged 12 years	EGGC	23449627	2013	European	EGGC	A	A/G	NA	NA	-0.02197	0.01707	0.2025	-	NA	6964	0	6964	7	SDS
rs9390649	chr6:149318008	A/G	Infant head circumference	EGGC	22504419	2012	European	EGGC	A	A/G	0.4277	0.4277	0.0307	0.0143	0.03245	+	NA	10760	0	10760	7	Z-score
rs9390649	chr6:149318008	A/G	Standardized difference in height between age 14 years and adult	EGGC	23449627	2013	European	EGGC	A	A/G	NA	NA	0.0126	0.02192	0.6952	+	NA	4280	0	4280	5	SDS
rs9390649	chr6:149318008	A/G	Standardized difference in height between age 14 years and adult in females	EGGC	23449627	2013	European	EGGC	A	A/G	NA	NA	4.126e-05	0.02043	0.9984	+	NA	4943	0	4943	5	SDS
rs9390649	chr6:149318008	A/G	Standardized difference in height between age 14 years and adult in males	EGGC	23449627	2013	European	EGGC	A	A/G	NA	NA	0.0126	0.02192	0.566	+	NA	4280	0	4280	4	SDS
rs9390649	chr6:149318008	A/G	Standardized difference in height between age 8 years and adult	EGGC	23449627	2013	European	EGGC	A	A/G	NA	NA	-0.02389	0.01335	0.07768	-	NA	10753	0	10753	6	SDS
rs9390649	chr6:149318008	A/G	Standardized difference in height between age 8 years and adult in females	EGGC	23449627	2013	European	EGGC	A	A/G	NA	NA	-0.02113	0.01834	0.2524	-	NA	5735	0	5735	6	SDS
rs9390649	chr6:149318008	A/G	Standardized difference in height between age 8 years and adult in males	EGGC	23449627	2013	European	EGGC	A	A/G	NA	NA	-0.027	0.01948	0.1668	-	NA	5018	0	5018	5	SDS
rs9390649	chr6:149318008	A/G	Tanner stage	EGGC	24770850	2014	European	EGGC	A	A/G	NA	NA	-0.004219	0.01334	0.7535	-	NA	9907	0	9907	7	NA
rs9390649	chr6:149318008	A/G	Tanner stage females	EGGC	24770850	2014	European	EGGC	A	A/G	NA	NA	-0.01608	0.01334	0.3262	-	NA	6140	0	6140	6	NA
rs9390649	chr6:149318008	A/G	Tanner stage males	EGGC	24770850	2014	European	EGGC	A	A/G	NA	NA	0.01975	0.01334	0.3944	+	NA	3767	0	3767	4	NA
rs9390649	chr6:149318008	A/G	Age-related macular degeneration	Fritsche L	23455636	2013	Mixed	Fritsche L	A	A/G	NA	NA	NA	NA	0.7279	-	NA	59371	7648	51723	15	log(OR)
rs9390649	chr6:149318008	A/G	Geographic atrophy	Fritsche L	23455636	2013	Mixed	Fritsche L	A	A/G	NA	NA	NA	NA	0.4036	-	NA	48428	1925	46503	15	log(OR)
rs9390649	chr6:149318008	A/G	Neovascularization	Fritsche L	23455636	2013	Mixed	Fritsche L	A	A/G	NA	NA	NA	NA	0.9509	-	NA	54848	4486	50362	15	log(OR)
rs9390649	chr6:149318008	A/G	Asthma	GABRIEL	20860503	2010	European	GABRIEL	A	A/G	0.5526	0.4474	0.02832	0.02153	0.1884	+	0.0939	26475	10365	16110	24	log(OR)
rs9390649	chr6:149318008	A/G	Agreeableness	GPC	21173776	2010	European	GPC	A	A/G	NA	0.353	0.0223	0.0633	0.7248	+	NA	17375	0	17375	10	NA
rs9390649	chr6:149318008	A/G	Conscientiousness	GPC	21173776	2010	European	GPC	A	A/G	NA	0.353	-0.0312	0.0764	0.6831	-	NA	17375	0	17375	10	NA
rs9390649	chr6:149318008	A/G	Extraversion	GPC	21173776	2010	European	GPC	A	A/G	NA	0.353	-0.0988	0.0788	0.2102	-	NA	17375	0	17375	10	NA
rs9390649	chr6:149318008	A/G	Extraversion	GPC	26362575	2016	European	GPC	A	A/G	NA	0.395	-0.0016	0.0054	0.7752	-	NA	63030	0	63030	29	NA
rs9390649	chr6:149318008	A/G	Neuroticism	GPC	21173776	2010	European	GPC	A	A/G	NA	0.353	-0.0096	0.098	0.9217	-	NA	17375	0	17375	10	NA
rs9390649	chr6:149318008	A/G	Neuroticism	GPC	25993607	2015	European	GPC	A	A/G	NA	0.395	0.0051	0.0055	0.3537	+	NA	63661	0	63661	29	NA
rs9390649	chr6:149318008	A/G	Openness	GPC	21173776	2010	European	GPC	A	A/G	NA	0.353	-0.0458	0.0728	0.5293	-	NA	17375	0	17375	10	NA
rs9390649	chr6:149318008	A/G	Femoral neck bone mineral density	GEFOS	22504420	2012	Mixed	GEFOS	A	A/G	0.3534	0.3534	NA	NA	0.9805	+	NA	32961	0	32961	17	g/cm2
rs9390649	chr6:149318008	A/G	Femoral neck bone mineral density in females	GEFOS	22504420	2012	Mixed	GEFOS	A	A/G	0.3534	0.3534	NA	NA	0.5456	-	NA	23007	0	23007	16	g/cm2
rs9390649	chr6:149318008	A/G	Femoral neck bone mineral density in males	GEFOS	22504420	2012	Mixed	GEFOS	A	A/G	0.3534	0.3534	NA	NA	0.3117	+	NA	9954	0	9954	13	g/cm2
rs9390649	chr6:149318008	A/G	Femoral neck mineral density	GEFOS	26367794	2015	European	GEFOS	A	A/G	0.3741	0.3741	0.002791	0.00763	0.7204	+	0.156105	32735	0	32735	14	Z-score
rs9390649	chr6:149318008	A/G	Forearm bone mineral density	GEFOS	26367794	2015	European	GEFOS	A	A/G	0.3741	0.3741	0.02013	0.01591	0.2149	+	0.937772	8143	0	8143	5	Z-score
rs9390649	chr6:149318008	A/G	Lumbar spine bone mineral density	GEFOS	22504420	2012	Mixed	GEFOS	A	A/G	0.3534	0.3534	NA	NA	0.9913	+	NA	31800	0	31800	16	g/cm2
rs9390649	chr6:149318008	A/G	Lumbar spine bone mineral density in females	GEFOS	22504420	2012	Mixed	GEFOS	A	A/G	0.3534	0.3534	NA	NA	0.3782	-	NA	21720	0	21720	13	g/cm2
rs9390649	chr6:149318008	A/G	Lumbar spine bone mineral density in males	GEFOS	22504420	2012	Mixed	GEFOS	A	A/G	0.3534	0.3534	NA	NA	0.5522	+	NA	10080	0	10080	12	g/cm2
rs9390649	chr6:149318008	A/G	Lumber spine bone mineral density	GEFOS	26367794	2015	European	GEFOS	A	A/G	0.3741	0.3741	0.003046	0.008894	0.738	+	0.752539	28498	0	28498	12	Z-score
rs9390649	chr6:149318008	A/G	BMI	GIANT	23754948	2013	European	GIANT	A	A/G	0.3583	0.3583	0.003444	0.004524	0.4465	+	NA	126572	0	126572	46	IVNT
rs9390649	chr6:149318008	A/G	BMI	GIANT	25673413	2015	European	GIANT	A	A/G	0.3583	0.3583	0.0026	0.0031	0.3979	+	NA	318666	0	318666	114	IVNT
rs9390649	chr6:149318008	A/G	BMI	GIANT	25673413	2015	Mixed	GIANT	A	A/G	0.3583	0.3583	0.0038	0.003	0.2055	+	NA	332466	0	332466	125	IVNT
rs9390649	chr6:149318008	A/G	BMI in females	GIANT	23754948	2013	European	GIANT	A	A/G	0.3583	0.3583	0.0017	0.0063	0.79	+	NA	67955	0	67955	46	IVNT
rs9390649	chr6:149318008	A/G	BMI in females	GIANT	25673413	2015	Mixed	GIANT	A	A/G	0.3583	0.3583	0.0023	0.004	0.554	+	NA	170435	0	170435	107	IVNT
rs9390649	chr6:149318008	A/G	BMI in females greater than 50 years of age	GIANT	26426971	2015	European	GIANT	A	A/G	0.36	0.36	0.0032	0.0048	0.5	+	NA	103874	0	103874	114	IVNT
rs9390649	chr6:149318008	A/G	BMI in females less than or equal to 50 years of age	GIANT	26426971	2015	European	GIANT	A	A/G	0.36	0.36	-0.0013	0.0061	0.83	-	NA	63780	0	63780	114	IVNT
rs9390649	chr6:149318008	A/G	BMI in males	GIANT	23754948	2013	European	GIANT	A	A/G	0.3583	0.3583	0.0053	0.0065	0.41	+	NA	58616	0	58616	46	IVNT
rs9390649	chr6:149318008	A/G	BMI in males	GIANT	25673413	2015	Mixed	GIANT	A	A/G	0.3583	0.3583	0.0034	0.0041	0.4071	+	NA	150942	0	150942	106	IVNT
rs9390649	chr6:149318008	A/G	BMI in males greater than 50 years of age	GIANT	26426971	2015	European	GIANT	A	A/G	0.36	0.36	-0.0018	0.005	0.72	-	NA	91147	0	91147	114	IVNT
rs9390649	chr6:149318008	A/G	BMI in males less than or equal to 50 years of age	GIANT	26426971	2015	European	GIANT	A	A/G	0.36	0.36	0.014	0.0068	0.042	+	NA	48551	0	48551	114	IVNT
rs9390649	chr6:149318008	A/G	BMI tails	GIANT	23563607	2013	European	GIANT	A	A/G	0.353	0.353	0.065	0.025	0.012	+	NA	15889	7872	8017	51	log(OR)
rs9390649	chr6:149318008	A/G	BMI variability	GIANT	22982992	2012	European	GIANT	A	A/G	0.341	0.341	0.0089	0.0058	0.12	+	NA	127599	0	127599	38	Z-score2
rs9390649	chr6:149318008	A/G	Height	GIANT	23754948	2013	European	GIANT	A	A/G	0.3583	0.3583	-0.007795	0.004227	0.06516	-	NA	133667	0	133667	46	Z-score
rs9390649	chr6:149318008	A/G	Height	GIANT	25282103	2014	European	GIANT	A	A/G	0.353	0.353	-0.0094	0.003	0.0016	-	NA	253078	0	253078	79	Z-score
rs9390649	chr6:149318008	A/G	Height in females	GIANT	23754948	2013	European	GIANT	A	A/G	0.3583	0.3583	-0.0082	0.0057	0.15	-	NA	73122	0	73122	46	Z-score
rs9390649	chr6:149318008	A/G	Height in males	GIANT	23754948	2013	European	GIANT	A	A/G	0.3583	0.3583	-0.0073	0.0063	0.24	-	NA	60546	0	60546	46	Z-score
rs9390649	chr6:149318008	A/G	Height tails	GIANT	23563607	2013	European	GIANT	A	A/G	0.353	0.353	-0.028	0.025	0.26	-	NA	15810	7894	7917	51	log(OR)
rs9390649	chr6:149318008	A/G	Height variability	GIANT	22982992	2012	European	GIANT	A	A/G	0.341	0.341	-0.0049	0.0057	0.4	-	NA	129188	0	129188	38	Z-score2
rs9390649	chr6:149318008	A/G	Hip circumference	GIANT	25673412	2015	Mixed	GIANT	A	A/G	0.3583	0.3583	0.001	0.0036	0.78	+	NA	222436	0	222436	101	IVNT
rs9390649	chr6:149318008	A/G	Hip circumference	GIANT	25673412	2015	European	GIANT	A	A/G	0.3583	0.3583	0.0006	0.0036	0.86	+	NA	211272	0	211272	101	IVNT
rs9390649	chr6:149318008	A/G	Hip circumference in females	GIANT	25673412	2015	Mixed	GIANT	A	A/G	0.3583	0.3583	0.0018	0.0046	0.69	+	NA	122571	0	122571	101	IVNT
rs9390649	chr6:149318008	A/G	Hip circumference in males	GIANT	25673412	2015	Mixed	GIANT	A	A/G	0.3583	0.3583	-0.0003	0.0049	0.95	-	NA	97931	0	97931	101	IVNT
rs9390649	chr6:149318008	A/G	Obesity class 1	GIANT	23563607	2013	European	GIANT	A	A/G	0.353	0.353	0.014	0.013	0.25	+	NA	98680	32855	65826	51	log(OR)
rs9390649	chr6:149318008	A/G	Obesity class 2	GIANT	23563607	2013	European	GIANT	A	A/G	0.353	0.353	0.031	0.019	0.11	+	NA	71968	9846	62122	51	log(OR)
rs9390649	chr6:149318008	A/G	Obesity class 3	GIANT	23563607	2013	European	GIANT	A	A/G	0.353	0.353	0.088	0.034	0.0096	+	NA	48150	2853	45297	51	log(OR)	WaistCircumference
[truncated: 3,953 more rows]
